# Supplementary material for: Prevalence of hepatitis E virus and reassessment of HIV and other hepatitis virus seroprevalences among French prison inmates
Source: PLoS One. 2019 Jun 26;14(6):e0218482. doi: 10.1371/journal.pone.0218482 (PMC6594613; doi:10.1371/journal.pone.0218482)
Supplement: S1 Table — (XLSX) [file pone.0218482.s001.xlsx]

## Sheet: Feuil1
Case N°	SEX	Age	Country of Birth	region of birth	HIV	HBsAg	HCV	HAV	HEV IgM	HEV IgG
1	M	36	Algeria	Middle East, North Africa, and Greater Arabia	Négative	Négative	Négative	Positive	Négative	Négative
2	M	26	tchad	Sub-Saharan Africa	Négative	Négative	Négative	Positive	Négative	Négative
3	F	45	turquie	Middle East, North Africa, and Greater Arabia	Négative	Négative	Négative	Positive	Négative	Négative
4	M	45	Algeria	Middle East, North Africa, and Greater Arabia	Négative	Négative	Négative	Positive	Négative	Négative
5	M	35	France	Western Europe	Négative	Négative	Négative	Positive	Négative	Négative
6	M	24	France	Western Europe	Négative	Négative	Négative	Négative	Négative	Négative
7	M	23	France overseas	Sub-Saharan Africa	Négative	Négative	Négative	Négative	Négative	Négative
8	M	29	France	Western Europe	Négative	Négative	Négative	Négative	Négative	Négative
9	M	24	somalie	Sub-Saharan Africa	Négative	Négative	Négative	Positive	Négative	Positive
10	M	28	France	Western Europe	Négative	Négative	Négative	Négative	Négative	Négative
11	F	28	Central African Republic	Sub-Saharan Africa	Négative	Négative	Négative	Positive	Négative	Négative
12	M	22	Nigeria	Sub-Saharan Africa	Négative	Négative	Négative	Positive	Négative	Négative
13	M	21	congo	Sub-Saharan Africa	Négative	Négative	Négative	Positive	Négative	Négative
14	M	35		Central and South America	Négative	Négative	Négative	Négative	Négative	Positive
15	F	28	suriname	Central and South America	Négative	Négative	Négative	Positive	Négative	Négative
16	M	18		Middle East, North Africa, and Greater Arabia	Négative	Négative	Négative	Positive	Négative	Négative
17	M	34	France overseas	Central and South America	Négative	Négative	Négative	Négative	Négative	Négative
18	M	42	Portugal	Western Europe	Négative	Négative	Négative	Positive	Négative	Négative
19	M	47	chili	Central and South America	Négative	Négative	Négative	Positive	Négative	Positive
20	M	41	France	Western Europe	Négative	Négative	Négative	Positive	Négative	Positive
21	M	28	France	Western Europe	Négative	Négative	Négative	Positive	Négative	Négative
22	M	20	France overseas	Central and South America	Négative	Négative	Négative	Négative	Négative	Négative
23	M	44	Morocco	Middle East, North Africa, and Greater Arabia	Négative	Négative	Négative	Positive	Négative	Positive
24	M	37	France	Western Europe	Négative	Négative	Négative	Négative	Négative	Négative
25	M	32	France overseas	Central and South America	Négative	Négative	Négative	Positive	Négative	Négative
26	F	29	France overseas	Central and South America	Négative	Négative	Négative	Positive	Négative	Négative
27	M	40	France overseas	Central and South America	Négative	Négative	Négative	Positive	Négative	Négative
28	M	29	France overseas	Central and South America	Négative	Négative	Négative	Positive	Négative	Négative
29	M	27	libye	Middle East, North Africa, and Greater Arabia	Négative	Négative	Négative	Négative	Négative	Négative
30	M	29	soudan	Sub-Saharan Africa	Négative	Négative	Négative	Positive	Négative	Positive
31	F	36	France	Western Europe	Négative	Négative	Négative	Négative	Négative	Positive
32	M	28	Morocco	Middle East, North Africa, and Greater Arabia	Négative	Négative	Négative	Positive	Négative	Négative
33	M	20	France	Western Europe	Négative	Négative	Négative	Négative	Négative	Négative
34	F	47	roumanie	Eastern Europe	Négative	Négative	Négative	Positive	Négative	Négative
35	M	28	France	Western Europe	Négative	Négative	Négative	Négative	Négative	Négative
36	M	50	pakistan	Middle East, North Africa, and Greater Arabia	Négative	Négative	Positive	Positive	Négative	Négative
37	M	37	Morocco	Middle East, North Africa, and Greater Arabia	Négative	Négative	Négative	Positive	Négative	Négative
38	M	18	Morocco	Middle East, North Africa, and Greater Arabia	Négative	Négative	Négative	Négative	Négative	Négative
39	M	22	France overseas	Central and South America	Négative	Négative	Négative	Négative	Négative	Négative
40	F	25	Brasil	Central and South America	Négative	Négative	Négative	Positive	Négative	Négative
41	M	42	France	Western Europe	Négative	Négative	Négative	Positive	Négative	Négative
42	M	20	France overseas	Central and South America	Négative	Négative	Négative	Positive	Négative	Négative
43	M	20	France overseas	Central and South America	Négative	Négative	Négative	Positive	Négative	Négative
44	F	23	France overseas	Central and South America	Négative	Négative	Négative	Positive	Négative	Négative
45	M	27	Algeria	Middle East, North Africa, and Greater Arabia	Négative	Négative	Négative	Positive	Négative	Négative
46	M	48	France	Western Europe	Négative	Négative	Négative	Positive	Négative	Négative
47	M	22	Algeria	Middle East, North Africa, and Greater Arabia	Négative	Négative	Négative	Négative	Négative	Négative
48	F	27	congo	Sub-Saharan Africa	Négative	Négative	Négative	Positive	Négative	Négative
49	M	19	France overseas	Central and South America	Négative	Négative	Négative	Positive	Négative	Négative
50	M	43	Algeria	Middle East, North Africa, and Greater Arabia	Négative	Négative	Négative	Positive	Négative	Négative
51	M	29	France	Western Europe	Négative	Négative	Négative	Positive	Négative	Négative
52	M	22	France overseas	Central and South America	Négative	Négative	Négative	Positive	Négative	Négative
53	M	29	France	Western Europe	Négative	Négative	Négative	Positive	Négative	Négative
54	M	31	Algeria	Middle East, North Africa, and Greater Arabia	Négative	Négative	Négative	Positive	Négative	Positive
55	M	33	suriname	Central and South America	Négative	Négative	Négative	Négative	Négative	Négative
56	F	36	madagascar	Sub-Saharan Africa	Négative	Négative	Négative	Positive	Négative	Négative
57	M	20	France	Western Europe	Négative	Négative	Négative	Négative	Négative	Négative
58	M	21	France	Western Europe	Négative	Négative	Négative	Négative	Négative	Négative
59	M	41	armenia	Middle East, North Africa, and Greater Arabia	Négative	Négative	Négative	Positive	Négative	Négative
60	M	18	France overseas	Central and South America	Négative	Négative	Négative	Positive	Négative	Négative
61	F	50	roumanie	Eastern Europe	Négative	Négative	Négative	Positive	Négative	Négative
62	M	35	Morocco	Middle East, North Africa, and Greater Arabia	Négative	Négative	Négative	Positive	Négative	Négative
63	F	25	France overseas	Central and South America	Négative	Négative	Négative	Négative	Négative	Négative
64	F	38	France	Western Europe	Négative	Négative	Négative	Positive	Négative	Négative
65	M	24	France	Western Europe	Négative	Négative	Négative	Négative	Négative	Négative
66	M	22	France overseas	Central and South America	Négative	Négative	Négative	Positive	Négative	Négative
67	M	19	France overseas	Central and South America	Négative	Négative	Négative	Négative	Négative	Négative
68	M	25	France overseas	Central and South America	Négative	Négative	Négative	Positive	Négative	Négative
69	M	27	France	Western Europe	Négative	Négative	Négative	Négative	Négative	Négative
70	M	23		Sub-Saharan Africa	Négative	Négative	Négative	Positive	Négative	Négative
71	M	25	France overseas	Central and South America	Négative	Négative	Négative	Négative	Négative	Négative
72	M	29	France	Western Europe	Négative	Négative	Négative	Positive	Négative	Négative
73	M	28	France	Western Europe	Négative	Négative	Négative	Négative	Négative	Négative
74	F	28	Guinea	Sub-Saharan Africa	Négative	Négative	Négative	Positive	Négative	Négative
75	M	23	France	Western Europe	Négative	Négative	Négative	Positive	Négative	Négative
76	M	33	France	Western Europe	Négative	Négative	Négative	Négative	Négative	Négative
77	M	32	France	Western Europe	Négative	Négative	Négative	Négative	Négative	Négative
78	M	27	gabon	Sub-Saharan Africa	Négative	Négative	Négative	Positive	Négative	Négative
79	F	31	cap vert	Sub-Saharan Africa	Négative	Positive	Négative	Positive	Négative	Négative
80	M	20	cote d'ivoire	Sub-Saharan Africa	Négative	Positive	Négative	Négative	Négative	Négative
81	M	31	Brasil	Central and South America	Négative	Négative	Négative	Positive	Négative	Négative
82	M	39	Tunisia	Middle East, North Africa, and Greater Arabia	Négative	Négative	Négative	Positive	Négative	Négative
83	M	33	Albania	Eastern Europe	Négative	Négative	Négative	Positive	Négative	Négative
84	M	18	Algeria	Middle East, North Africa, and Greater Arabia	Négative	Négative	Négative	Négative	Négative	Négative
85	M	45	France	Western Europe	Négative	Négative	Négative	Négative	Négative	Négative
86	M	22	France	Western Europe	Négative	Négative	Négative	Négative	Négative	Négative
87	M	21	libye	Middle East, North Africa, and Greater Arabia	Négative	Négative	Négative	Positive	Négative	Négative
88	M	31	France	Western Europe	Négative	Positive	Négative	Positive	Négative	Négative
89	M	28	France	Western Europe	Négative	Négative	Négative	Négative	Négative	Négative
90	M	21	Tunisia	Middle East, North Africa, and Greater Arabia	Négative	Négative	Négative	Négative	Négative	Négative
91	M	27	roumanie	Eastern Europe	Négative	Négative	Négative	Positive	Négative	Négative
92	M	30	France	Western Europe	Négative	Négative	Négative	Négative	Négative	Négative
93	M	18	Algeria	Middle East, North Africa, and Greater Arabia	Négative	Négative	Négative	Positive	Négative	Négative
94	M	21	France	Western Europe	Négative	Négative	Négative	Négative	Négative	Négative
95	M	43	cote d'ivoire	Sub-Saharan Africa	Négative	Positive	Négative	Positive	Négative	Négative
96	M	19	France	Western Europe	Négative	Négative	Négative	Négative	Négative	Négative
97	M	51	France	Western Europe	Négative	Négative	Négative	Positive	Négative	Négative
98	M	21	France	Western Europe	Négative	Négative	Négative	Négative	Négative	Négative
99	M	25	Algeria	Middle East, North Africa, and Greater Arabia	Négative	Négative	Négative	Négative	Négative	Négative
100	M	18	Tunisia	Middle East, North Africa, and Greater Arabia	Négative	Négative	Négative	Négative	Négative	Négative
101	M	18	Morocco	Middle East, North Africa, and Greater Arabia	Négative	Négative	Négative	Positive	Négative	Négative
102	M	33	France	Western Europe	Négative	Négative	Négative	Positive	Négative	Négative
103	M	23	Morocco	Middle East, North Africa, and Greater Arabia	Négative	Négative	Négative	Positive	Négative	Négative
104	M	34	Tunisia	Middle East, North Africa, and Greater Arabia	Négative	Négative	Négative	Positive	Négative	Négative
105	M	18	Morocco	Middle East, North Africa, and Greater Arabia	Négative	Négative	Négative	Positive	Négative	Négative
106	M	35	Morocco	Middle East, North Africa, and Greater Arabia	Négative	Négative	Négative	Positive	Négative	Négative
107	M	28	France	Western Europe	Négative	Négative	Négative	Négative	Négative	Négative
108	F	26	France	Western Europe	Négative	Négative	Négative	Négative	Négative	Négative
109	M	20	France	Western Europe	Négative	Négative	Négative	Négative	Négative	Négative
110	M	35	France overseas	Central and South America	Négative	Négative	Négative	Positive	Négative	Négative
111	M	21	Algeria	Middle East, North Africa, and Greater Arabia	Négative	Négative	Négative	Négative	Négative	Négative
112	M	41	France	Western Europe	Négative	Négative	Négative	Positive	Négative	Négative
113	M	25	France	Western Europe	Négative	Négative	Négative	Négative	Négative	Négative
114	M	33	Algeria	Middle East, North Africa, and Greater Arabia	Négative	Négative	Négative	Positive	Négative	Positive
115	M	28	Algeria	Middle East, North Africa, and Greater Arabia	Négative	Négative	Négative	Positive	Négative	Négative
116	M	38	France	Western Europe	Négative	Négative	Négative	Négative	Négative	Négative
117	M	41	France	Western Europe	Négative	Négative	Positive	Positive	Négative	Négative
118	M	24	moldavie	Eastern Europe	Négative	Négative	Négative	Positive	Négative	Négative
119	M	23	France	Western Europe	Négative	Négative	Négative	Négative	Négative	Positive
120	M	32	France	Western Europe	Négative	Négative	Négative	Négative	Négative	Négative
121	M	23	France	Western Europe	Négative	Négative	Négative	Négative	Négative	Négative
122	M	21	France	Western Europe	Négative	Négative	Négative	Négative	Négative	Négative
123	M	80	France	Western Europe	Négative	Négative	Négative	Positive	Négative	Négative
124	M	23	France	Western Europe	Négative	Négative	Négative	Négative	Négative	Négative
125	M	39	France	Western Europe	Négative	Négative	Négative	Positive	Négative	Négative
126	M	28	Algeria	Middle East, North Africa, and Greater Arabia	Négative	Négative	Négative	Négative	Négative	Négative
127	M	30	France overseas	Central and South America	Négative	Négative	Négative	Positive	Négative	Négative
128	M	30	France	Western Europe	Négative	Négative	Négative	Positive	Négative	Négative
129	M	18	France	Western Europe	Négative	Négative	Négative	Positive	Négative	Négative
130	M	43	France	Western Europe	Négative	Négative	Négative	Positive	Négative	Négative
131	M	27	congo	Sub-Saharan Africa	Négative	Négative	Négative	Négative	Négative	Négative
132	F	42	haiti	Central and South America	Négative	Négative	Négative	Positive	Négative	Négative
133	M	22	France overseas	Central and South America	Négative	Négative	Négative	Positive	Négative	Négative
134	M	27	congo	Sub-Saharan Africa	Négative	Négative	Négative	Positive	Négative	Négative
135	F	39	portugal	Western Europe	Négative	Négative	Négative	Positive	Négative	Négative
136	M	57	cap vert	Sub-Saharan Africa	Négative	Positive	Négative	Positive	Négative	Négative
137	F	24	suriname	Central and South America	Négative	Négative	Négative	Positive	Négative	Négative
138	M	38	France	Western Europe	Négative	Négative	Négative	Positive	Négative	Négative
139	M	20	Algeria	Middle East, North Africa, and Greater Arabia	Négative	Négative	Négative	Négative	Négative	Négative
140	F	30	France	Western Europe	Négative	Négative	Négative	Négative	Négative	Négative
141	M	29	France	Western Europe	Négative	Négative	Négative	Négative	Négative	Négative
142	M	21	France	Western Europe	Négative	Négative	Négative	Positive	Négative	Négative
143	M	31	Morocco	Middle East, North Africa, and Greater Arabia	Négative	Négative	Négative	Positive	Négative	Négative
144	M	24	Algeria	Middle East, North Africa, and Greater Arabia	Négative	Négative	Négative	Négative	Négative	Négative
145	M	30	Algeria	Middle East, North Africa, and Greater Arabia	Négative	Négative	Négative	Positive	Négative	Négative
146	M	18	Algeria	Middle East, North Africa, and Greater Arabia	Négative	Négative	Négative	Positive	Négative	Positive
147	M	21	France	Western Europe	Négative	Négative	Négative	Positive	Négative	Négative
148	M	29	Algeria	Middle East, North Africa, and Greater Arabia	Négative	Négative	Négative	Négative	Négative	Négative
149	M	41	Algeria	Middle East, North Africa, and Greater Arabia	Négative	Négative	Négative	Positive	Négative	Négative
150	M	35	France	Western Europe	Négative	Négative	Négative	Positive	Négative	Négative
151	M	32	France	Western Europe	Négative	Négative	Négative	Positive	Négative	Négative
152	M	18	France	Western Europe	Négative	Négative	Négative	Négative	Négative	Négative
153	M	25	France	Western Europe	Négative	Négative	Négative	Négative	Négative	Négative
154	M	51	Morocco	Middle East, North Africa, and Greater Arabia	Négative	Négative	Négative	Positive	Négative	Positive
155	M	36	France	Western Europe	Négative	Négative	Négative	Positive	Négative	Négative
156	M	26	Algeria	Middle East, North Africa, and Greater Arabia	Négative	Négative	Négative	Positive	Négative	Négative
157	M	37	France	Western Europe	Négative	Négative	Négative	Positive	Négative	Négative
158	M	27	Tunisia	Middle East, North Africa, and Greater Arabia	Négative	Négative	Négative	Positive	Négative	Négative
159	F	25	roumanie	Eastern Europe	Négative	Négative	Négative	Positive	Négative	Négative
160	M	47	Algeria	Middle East, North Africa, and Greater Arabia	Négative	Négative	Négative	Positive	Négative	Négative
161	M	25	France	Western Europe	Négative	Négative	Négative	Négative	Négative	Négative
162	M	36	France	Western Europe	Négative	Négative	Négative	Négative	Négative	Négative
163	F	42	suriname	Central and South America	Négative	Négative	Négative	Positive	Négative	Négative
164	M	28	Morocco	Middle East, North Africa, and Greater Arabia	Négative	Négative	Négative	Positive	Négative	Négative
165	M	71	Italie	Western Europe	Négative	Négative	Négative	Positive	Négative	Négative
166	M	56	roumanie	Eastern Europe	Négative	Négative	Négative	Positive	Négative	Positive
167	F	50	roumanie	Eastern Europe	Négative	Négative	Négative	Positive	Négative	Positive
168	F	23	France overseas	Central and South America	Négative	Négative	Négative	Négative	Négative	Négative
169	M	21	France	Western Europe	Négative	Négative	Négative	Négative	Négative	Négative
170	M	26	France	Western Europe	Négative	Négative	Négative	Négative	Négative	Négative
171	M	44	France	Western Europe	Négative	Négative	Négative	Négative	Négative	Négative
172	F	69	France	Western Europe	Négative	Négative	Négative	Positive	Négative	Négative
173	M	27	France	Western Europe	Négative	Négative	Négative	Négative	Négative	Négative
174	M	35	lituanie	Eastern Europe	Négative	Négative	Négative	Négative	Négative	Négative
175	M	23	France	Western Europe	Négative	Négative	Négative	Négative	Négative	Négative
176	M	33	France	Western Europe	Négative	Négative	Négative	Positive	Négative	Négative
177	M	20	France	Western Europe	Négative	Négative	Négative	Négative	Négative	Négative
178	M	50	Morocco	Middle East, North Africa, and Greater Arabia	Négative	Négative	Négative	Positive	Négative	Négative
179	M	18	Algeria	Middle East, North Africa, and Greater Arabia	Négative	Négative	Négative	Positive	Négative	Négative
180	M	33	libye	Middle East, North Africa, and Greater Arabia	Négative	Négative	Négative	Positive	Négative	Négative
181	M	34	Morocco	Middle East, North Africa, and Greater Arabia	Positive	Négative	Négative	Positive	Négative	Négative
182	M	28	Algeria	Middle East, North Africa, and Greater Arabia	Négative	Négative	Négative	Positive	Négative	Négative
183	M	48	France	Western Europe	Négative	Négative	Positive	Négative	Négative	Négative
184	M	58	Algeria	Middle East, North Africa, and Greater Arabia	Négative	Négative	Négative	Positive	Négative	Positive
185	M	33	France	Western Europe	Positive	Négative	Négative	Positive	Négative	Négative
186	M	22	France	Western Europe	Négative	Négative	Négative	Positive	Négative	Négative
187	M	50	France	Western Europe	Négative	Négative	Négative	Positive	Négative	Négative
188	M	47	France	Western Europe	Négative	Négative	Positive	Positive	Négative	Négative
189	M	20	France	Western Europe	Négative	Négative	Négative	Négative	Négative	Négative
190	F	54	France	Western Europe	Négative	Négative	Négative	Positive	Négative	Négative
191	M	43	afghanistan	Middle East, North Africa, and Greater Arabia	Négative	Négative	Négative	Positive	Négative	Négative
192	F	50	China	Asia	Négative	Négative	Négative	Positive	Négative	Positive
193	M	36	France	Western Europe	Négative	Négative	Négative	Négative	Négative	Négative
194	M	19	France	Western Europe	Négative	Négative	Négative	Négative	Négative	Négative
195	M	20	France	Western Europe	Négative	Négative	Négative	Négative	Négative	Négative
196	M	26	France	Western Europe	Négative	Négative	Négative	Négative	Négative	Négative
197	M	33	France	Western Europe	Négative	Négative	Négative	Positive	Négative	Négative
198	M	70	Tunisia	Middle East, North Africa, and Greater Arabia	Négative	Négative	Négative	Positive	Négative	Négative
199	M	59	haiti	Central and South America	Négative	Négative	Négative	Positive	Négative	Négative
200	M	40	moldavie	Eastern Europe	Négative	Négative	Négative	Positive	Négative	Positive
201	M	24	France	Western Europe	Négative	Négative	Négative	Négative	Négative	Négative
202	M	26	France overseas	Central and South America	Négative	Négative	Négative	Négative	Négative	Négative
203	F	30	roumanie	Eastern Europe	Négative	Négative	Négative	Positive	Négative	Négative
204	F	24	France overseas	Central and South America	Négative	Négative	Négative	Positive	Négative	Négative
205	M	37	France	Western Europe	Négative	Négative	Négative	Positive	Négative	Négative
206	M	62	portugal	Western Europe	Négative	Négative	Négative	Positive	Négative	Négative
207	F	42	portugal	Western Europe	Négative	Négative	Négative	Négative	Négative	Négative
208	M	28	Algeria	Middle East, North Africa, and Greater Arabia	Négative	Négative	Négative	Positive	Négative	Négative
209	M	23	Algeria	Middle East, North Africa, and Greater Arabia	Négative	Négative	Négative	Négative	Négative	Négative
210	M	29	France	Western Europe	Négative	Négative	Négative	Positive	Négative	Négative
211	M	20	France	Western Europe	Négative	Négative	Négative	Négative	Négative	Négative
212	M	20	Tunisia	Middle East, North Africa, and Greater Arabia	Négative	Négative	Négative	Positive	Négative	Négative
213	M	26	France	Western Europe	Négative	Négative	Négative	Négative	Négative	Négative
214	M	30	France	Western Europe	Négative	Négative	Négative	Positive	Négative	Négative
215	M	19	Algeria	Middle East, North Africa, and Greater Arabia	Négative	Négative	Négative	Positive	Négative	Négative
216	M	28	France	Western Europe	Négative	Négative	Négative	Négative	Négative	Négative
217	M	18	France overseas	Central and South America	Négative	Négative	Négative	Négative	Négative	Négative
218	M	19	libye	Middle East, North Africa, and Greater Arabia	Négative	Négative	Négative	Positive	Négative	Négative
219	M	52	cameroun	Sub-Saharan Africa	Négative	Négative	Négative	Positive	Négative	Négative
220	F	33	Dominican Republic	Central and South America	Négative	Négative	Négative	Positive	Négative	Négative
221	M	56	portugal	Western Europe	Négative	Négative	Négative	Positive	Négative	Négative
222	M	18	Morocco	Middle East, North Africa, and Greater Arabia	Négative	Négative	Négative	Positive	Négative	Négative
223	M	22	France	Western Europe	Négative	Négative	Négative	Négative	Négative	Négative
224	M	35	France	Western Europe	Négative	Négative	Négative	Négative	Négative	Négative
225	M	23	France overseas	Central and South America	Négative	Négative	Négative	Négative	Négative	Négative
226	M	30	France	Western Europe	Négative	Négative	Négative	Positive	Négative	Négative
227	M	20	France	Western Europe	Négative	Négative	Négative	Positive	Négative	Négative
228	M	32	France	Western Europe	Négative	Négative	Négative	Positive	Négative	Négative
229	M	41	France	Western Europe	Négative	Négative	Négative	Positive	Négative	Négative
230	M	20	France	Western Europe	Négative	Négative	Négative	Négative	Négative	Négative
231	F	42	France overseas	Sub-Saharan Africa	Négative	Négative	Négative	Négative	Négative	Négative
232	M	29	bangladesh	Asia	Négative	Positive	Négative	Positive	Négative	Négative
233	F	30	mali	Sub-Saharan Africa	Négative	Négative	Négative	Positive	Négative	Négative
234	M	24	France	Western Europe	Négative	Négative	Négative	Positive	Négative	Négative
235	M	54	France	Western Europe	Négative	Négative	Négative	Positive	Négative	Négative
236	M	51	Senegal	Sub-Saharan Africa	Négative	Négative	Négative	Positive	Négative	Négative
237	M	28	France	Western Europe	Négative	Négative	Négative	Positive	Négative	Négative
238	M	31	France	Western Europe	Négative	Négative	Négative	Négative	Négative	Négative
239	M	27	France	Western Europe	Négative	Négative	Négative	Positive	Négative	Négative
240	M	19	mauritanie	Sub-Saharan Africa	Négative	Négative	Négative	Positive	Négative	Négative
241	M	28	France	Western Europe	Négative	Négative	Négative	Positive	Négative	Négative
242	M	23	France	Western Europe	Négative	Négative	Négative	Négative	Négative	Négative
243	M	28	France	Western Europe	Négative	Négative	Négative	Négative	Négative	Négative
244	M	28	France	Western Europe	Négative	Négative	Négative	Positive	Négative	Négative
245	M	22	France	Western Europe	Négative	Négative	Négative	Equivoque	Négative	Négative
246	M	24	France	Western Europe	Négative	Négative	Négative	Négative	Négative	Négative
247	M	25	France	Western Europe	Négative	Négative	Négative	Positive	Négative	Négative
248	M	32	France	Western Europe	Négative	Négative	Négative	Positive	Négative	Négative
249	M	22	France	Western Europe	Négative	Négative	Négative	Négative	Négative	Négative
250	M	27	France	Western Europe	Négative	Négative	Négative	Positive	Négative	Négative
251	M	21	France	Western Europe	Négative	Négative	Négative	Négative	Négative	Négative
252	M	53	France	Western Europe	Négative	Négative	Négative	Positive	Négative	Négative
253	M	48	France	Western Europe	Négative	Négative	Positive	Négative	Négative	Négative
254	M	29	France	Western Europe	Négative	Négative	Négative	Positive	Négative	Négative
255	F	23	Guinea	Sub-Saharan Africa	Négative	Négative	Négative	Positive	Négative	Négative
256	M	25	France	Western Europe	Négative	Négative	Négative	Positive	Négative	Négative
257	M	19	France	Western Europe	Négative	Négative	Négative	Négative	Négative	Négative
258	M	52	France	Western Europe	Négative	Négative	Négative	Négative	Négative	Négative
259	M	20	Algeria	Middle East, North Africa, and Greater Arabia	Négative	Négative	Négative	Négative	Négative	Négative
260	M	18	Algeria	Middle East, North Africa, and Greater Arabia	Négative	Négative	Négative	Positive	Négative	Négative
261	M	20	cote d'ivoire	Sub-Saharan Africa	Négative	Négative	Négative	Positive	Négative	Négative
262	M	31	France	Western Europe	Négative	Négative	Négative	Positive	Négative	Négative
263	M	24	France	Western Europe	Négative	Négative	Négative	Négative	Négative	Négative
264	M	33	France	Western Europe	Négative	Négative	Négative	Positive	Négative	Négative
265	M	25	France	Western Europe	Négative	Négative	Négative	Positive	Négative	Négative
266	M	24	France	Western Europe	Négative	Négative	Négative	Positive	Négative	Négative
267	F	31	Germany	Western Europe	Négative	Négative	Négative	Positive	Négative	Négative
268	M	24	France	Western Europe	Négative	Négative	Négative	Négative	Négative	Négative
269	F	23	congo	Sub-Saharan Africa	Négative	Négative	Négative	Positive	Négative	Négative
270	F	20	France	Western Europe	Négative	Négative	Négative	Négative	Négative	Négative
271	M	24	France overseas	Central and South America	Négative	Négative	Négative	Négative	Négative	Négative
272	M	19	France overseas	Central and South America	Négative	Négative	Négative	Négative	Négative	Négative
273	M	50	France	Western Europe	Négative	Négative	Négative	Positive	Négative	Négative
274	M	56	portugal	Western Europe	Négative	Négative	Négative	Positive	Négative	Négative
275	M	25	France	Western Europe	Négative	Négative	Négative	Négative	Négative	Négative
276	M	35	France	Western Europe	Négative	Négative	Négative	Positive	Négative	Négative
277	M	21	France	Western Europe	Négative	Négative	Négative	Négative	Négative	Négative
278	M	30	moldavie	Eastern Europe	Négative	Négative	Négative	Négative	Négative	Négative
279	M	43	roumanie	Eastern Europe	Négative	Positive	Négative	Positive	Négative	Négative
280	M	44	France	Western Europe	Négative	Négative	Négative	Négative	Négative	Négative
281	M	24	France	Western Europe	Négative	Négative	Négative	Positive	Négative	Négative
282	M	41	Poland	Eastern Europe	Négative	Négative	Positive	Négative	Négative	Positive
283	M	41	France	Western Europe	Négative	Négative	Négative	Positive	Négative	Négative
284	M	28	Tunisia	Middle East, North Africa, and Greater Arabia	Négative	Négative	Négative	Négative	Négative	Négative
285	M	19	France	Western Europe	Négative	Négative	Négative	Négative	Négative	Négative
286	M	26	France	Western Europe	Négative	Négative	Négative	Négative	Négative	Négative
287	M	26	France	Western Europe	Négative	Négative	Négative	Positive	Négative	Négative
288	M	19	France	Western Europe	Négative	Négative	Négative	Négative	Négative	Négative
289	M	26	Morocco	Middle East, North Africa, and Greater Arabia	Négative	Négative	Négative	Négative	Négative	Négative
290	M	29	France	Western Europe	Négative	Négative	Négative	Négative	Négative	Négative
291	M	31	Spain	Middle East, North Africa, and Greater Arabia	Négative	Négative	Négative	Positive	Négative	Négative
292	M	25	haiti	Central and South America	Négative	Négative	Négative	Positive	Négative	Négative
293	M	52	turquie	Middle East, North Africa, and Greater Arabia	Négative	Négative	Négative	Positive	Négative	Positive
294	M	34			Négative	Négative	Négative	Positive	Négative	Négative
295	M	43	France	Western Europe	Négative	Négative	Négative	Positive	Négative	Négative
296	M	21	France	Western Europe	Négative	Négative	Négative	Négative	Négative	Négative
297	F	28	France overseas	Central and South America	Négative	Négative	Négative	Négative	Négative	Négative
298	M	21	haiti	Central and South America	Négative	Négative	Négative	Positive	Négative	Négative
299	M	20	France	Western Europe	Négative	Négative	Négative	Négative	Négative	Négative
300	M	37	benin	Sub-Saharan Africa	Négative	Négative	Négative	Positive	Négative	Négative
301	M	33	moldavie	Eastern Europe	Négative	Négative	Négative	Positive	Négative	Positive
302	M	24	France	Western Europe	Négative	Négative	Négative	Positive	Négative	Négative
303	M	36	France	Western Europe	Négative	Négative	Négative	Positive	Négative	Négative
304	M	24	Algeria	Middle East, North Africa, and Greater Arabia	Négative	Négative	Négative	Positive	Négative	Négative
305	M	44	France	Western Europe	Négative	Négative	Négative	Positive	Négative	Négative
306	M	19	France overseas	Central and South America	Négative	Négative	Négative	Négative	Négative	Négative
307	M	38	France	Western Europe	Négative	Négative	Négative	Positive	Négative	Négative
308	F	34	Brasil	Central and South America	Négative	Négative	Négative	Positive	Négative	Négative
309	M	23	France	Western Europe	Négative	Négative	Négative	Négative	Négative	Négative
310	M	25	France	Western Europe	Négative	Négative	Négative	Positive	Négative	Négative
311	M	19	France	Western Europe	Négative	Négative	Négative	Négative	Négative	Négative
312	M	28	France	Western Europe	Négative	Négative	Négative	Négative	Négative	Négative
313	M	19	France overseas	Central and South America	Négative	Négative	Négative	Négative	Négative	Négative
314	M	29	France	Western Europe	Négative	Négative	Négative	Négative	Négative	Négative
315	M	58	France	Western Europe	Négative	Négative	Négative	Négative	Négative	Négative
316	M	25	France overseas	Central and South America	Négative	Négative	Négative	Négative	Négative	Négative
317	M	53	France	Western Europe	Négative	Négative	Négative	Négative	Négative	Négative
318	M	63	France	Western Europe	Négative	Négative	Négative	Positive	Négative	Positive
319	M	18	France overseas	Central and South America	Négative	Négative	Négative	Négative	Négative	Négative
320	M	44	cote d'ivoire	Sub-Saharan Africa	Positive	Négative	Négative	Positive	Négative	Négative
321	M	27	France	Western Europe	Négative	Négative	Négative	Positive	Négative	Négative
322	M	26	cote d'ivoire	Sub-Saharan Africa	Négative	Négative	Négative	Positive	Négative	Négative
323	M	26	France	Western Europe	Négative	Négative	Négative	Négative	Négative	Négative
324	M	42	portugal	Western Europe	Négative	Négative	Négative	Positive	Négative	Négative
325	M	40	France	Western Europe	Positive	Négative	Négative	Positive	Négative	Négative
326	M	18	France	Western Europe	Négative	Négative	Négative	Positive	Négative	Négative
327	M	37	libye	Middle East, North Africa, and Greater Arabia	Négative	Négative	Négative	Positive	Négative	Négative
328	M	64	Tunisia	Middle East, North Africa, and Greater Arabia	Négative	Négative	Négative	Positive	Négative	Positive
329	M	27	France	Western Europe	Négative	Négative	Négative	Négative	Négative	Négative
330	M	34	France	Western Europe	Négative	Négative	Négative	Positive	Négative	Négative
331	M	49	Morocco	Middle East, North Africa, and Greater Arabia	Négative	Négative	Négative	Positive	Négative	Négative
332	M	33	angola	Sub-Saharan Africa	Négative	Négative	Négative	Positive	Négative	Négative
333	M	18	France	Western Europe	Négative	Négative	Négative	Positive	Négative	Négative
334	M	19	France	Western Europe	Négative	Négative	Négative	Positive	Négative	Négative
335	M	27	France	Western Europe	Négative	Négative	Négative	Négative	Négative	Négative
336	M	39	cote d'ivoire	Sub-Saharan Africa	Négative	Négative	Négative	Positive	Négative	Négative
337	M	31	France	Western Europe	Négative	Négative	Négative	Positive	Négative	Négative
338	M	36	France	Western Europe	Négative	Négative	Négative	Négative	Négative	Négative
339	M	35	France	Western Europe	Négative	Négative	Négative	Négative	Négative	Négative
340	M	49	France overseas	Central and South America	Négative	Négative	Négative	Négative	Négative	Négative
341	M	48	Guinea	Sub-Saharan Africa	Négative	Négative	Négative	Positive	Négative	Positive
342	M	44	France	Western Europe	Négative	Négative	Négative	Négative	Négative	Positive
343	M	31	Cote d'ivoire	Sub-Saharan Africa	Négative	Négative	Négative	Positive	Négative	Négative
344	M	42	Sri Lanka	Asia	Négative	Négative	Négative	Positive	Négative	Négative
345	F	20	France overseas	Central and South America	Négative	Négative	Négative	Négative	Négative	Négative
346	M	47	France	Western Europe	Négative	Négative	Positive	Négative	Négative	Négative
347	M	60	portugal	Western Europe	Négative	Négative	Négative	Positive	Négative	Négative
348	M	24	France overseas	Central and South America	Négative	Négative	Négative	Négative	Négative	Négative
349	M	26	Portugal	Western Europe	Négative	Négative	Négative	Positive	Négative	Négative
350	M	43	France	Western Europe	Négative	Négative	Négative	Négative	Equivoque	Positive
351	F	20	Spain	Western Europe	Négative	Négative	Négative	Positive	Négative	Négative
352	M	60	France	Western Europe	Négative	Négative	Positive	Positive	Négative	Négative
353	M	40	France	Western Europe	Négative	Négative	Négative	Positive	Négative	Positive
354	M	27	France	Western Europe	Négative	Négative	Négative	Négative	Négative	Négative
355	F	61	France	Western Europe	Négative	Négative	Négative	Positive	Négative	Positive
356	F	25	France	Western Europe	Négative	Négative	Négative	Négative	Négative	Négative
357	M	27	Morocco	Middle East, North Africa, and Greater Arabia	Négative	Négative	Négative	Positive	Négative	Négative
358	F	36	Netherlands	Western Europe	Négative	Négative	Négative	Négative	Négative	Négative
359	M	18	France	Western Europe	Négative	Négative	Négative	Négative	Négative	Négative
360	M	31	France	Western Europe	Négative	Négative	Négative	Positive	Négative	Négative
361	M	21	France	Western Europe	Négative	Négative	Négative	Négative	Négative	Négative
362	M	24	France	Western Europe	Négative	Négative	Négative	Négative	Négative	Négative
363	M	19	Morocco	Middle East, North Africa, and Greater Arabia	Négative	Négative	Négative	Positive	Négative	Négative
364	M	24	Algeria	Middle East, North Africa, and Greater Arabia	Négative	Négative	Négative	Positive	Négative	Négative
365	M	28	France	Western Europe	Négative	Négative	Négative	Négative	Négative	Négative
366	M	39	France	Western Europe	Négative	Négative	Négative	Positive	Négative	Négative
367	M	26	Algeria	Middle East, North Africa, and Greater Arabia	Négative	Négative	Négative	Positive	Négative	Positive
368	M	27	Tchad	Sub-Saharan Africa	Négative	Négative	Négative	Positive	Négative	Positive
369	M	51	Algeria	Middle East, North Africa, and Greater Arabia	Négative	Négative	Négative	Positive	Négative	Positive
370	M	28	Morocco	Middle East, North Africa, and Greater Arabia	Négative	Négative	Négative	Positive	Négative	Négative
371	M	29	France	Western Europe	Négative	Négative	Négative	Négative	Négative	Négative
372	M	25	France	Western Europe	Négative	Négative	Négative	Négative	Négative	Négative
373	M	19	Morocco	Middle East, North Africa, and Greater Arabia	Négative	Négative	Négative	Positive	Négative	Négative
374	M	35	Algeria	Middle East, North Africa, and Greater Arabia	Négative	Négative	Négative	Positive	Négative	Positive
375	M	23	France	Western Europe	Négative	Négative	Négative	Négative	Négative	Négative
376	M	24	Algeria	Middle East, North Africa, and Greater Arabia	Négative	Négative	Négative	Positive	Négative	Négative
377	M	53	Algeria	Middle East, North Africa, and Greater Arabia	Négative	Négative	Négative	Positive	Négative	Négative
378	M	30	France	Western Europe	Négative	Négative	Négative	Positive	Négative	Négative
379	M	24	Morocco	Middle East, North Africa, and Greater Arabia	Négative	Négative	Négative	Positive	Négative	Négative
380	M	32	Morocco	Middle East, North Africa, and Greater Arabia	Négative	Négative	Négative	Positive	Négative	Négative
381	M	24	Algeria	Middle East, North Africa, and Greater Arabia	Négative	Négative	Négative	Positive	Négative	Négative
382	M	41	France	Western Europe	Négative	Négative	Négative	Positive	Négative	Négative
383	M	20	Algeria	Middle East, North Africa, and Greater Arabia	Négative	Négative	Négative	Négative	Négative	Négative
384	M	47	France	Western Europe	Négative	Négative	Négative	Positive	Négative	Positive
385	F	35	Benin	Sub-Saharan Africa	Négative	Négative	Négative	Positive	Négative	Positive
386	M	33	afghanistan	Middle East, North Africa, and Greater Arabia	Négative	Négative	Négative	Positive	Négative	Positive
387	M	24	France	Western Europe	Négative	Négative	Négative	Positive	Négative	Négative
388	M	25	Roumanie	Eastern Europe	Négative	Négative	Négative	Négative	Négative	Négative
389	M	39	Moldavie	Eastern Europe	Négative	Négative	Négative	Positive	Négative	Négative
390	M	37	Guinea	Sub-Saharan Africa	Négative	Positive	Négative	Positive	Négative	Négative
391	F	36	roumanie	Eastern Europe	Négative	Négative	Négative	Positive	Négative	Négative
392	M	34	Morocco	Middle East, North Africa, and Greater Arabia	Négative	Négative	Négative	Positive	Négative	Négative
393	M	28	France	Western Europe	Négative	Négative	Négative	Négative	Négative	Négative
394	M	32	Algeria	Middle East, North Africa, and Greater Arabia	Négative	Négative	Négative	Positive	Négative	Négative
395	M	25	roumanie	Eastern Europe	Négative	Négative	Négative	Négative	Equivoque	Positive
396	M	23	France	Western Europe	Négative	Négative	Négative	Négative	Négative	Négative
397	M	25	France	Western Europe	Négative	Négative	Négative	Négative	Négative	Négative
398	M	45	Hungary	Eastern Europe	Négative	Négative	Négative	Négative	Négative	Positive
399	M	21	France	Western Europe	Négative	Négative	Négative	Négative	Négative	Négative
400	M	22	France	Western Europe	Négative	Négative	Négative	Négative	Négative	Négative
401	F	21	France overseas	Central and South America	Négative	Négative	Négative	Positive	Négative	Négative
402	M	38	France	Western Europe	Négative	Négative	Négative	Négative	Négative	Négative
403	M	33	France	Western Europe	Négative	Négative	Négative	Négative	Négative	Négative
404	M	39	France	Western Europe	Négative	Négative	Négative	Négative	Négative	Négative
405	M	18	Tunisia	Middle East, North Africa, and Greater Arabia	Négative	Négative	Négative	Négative	Négative	Négative
406	M	27	Haiti	Central and South America	Négative	Négative	Négative	Positive	Négative	Négative
407	M	22	France overseas	Central and South America	Négative	Négative	Négative	Négative	Négative	Négative
408	M	34	Brasil	Central and South America	Négative	Négative	Négative	Négative	Négative	Positive
409	M	50	suriname	Central and South America	Négative	Négative	Négative	Négative	Négative	Négative
410	M	54	France	Western Europe	Négative	Négative	Négative	Négative	Négative	Négative
411	M	44	Angola	Sub-Saharan Africa	Positive	Négative	Négative	Positive	Négative	Négative
412	M	25	France	Western Europe	Négative	Négative	Négative	Négative	Négative	Négative
413	M	27	Algeria	Middle East, North Africa, and Greater Arabia	Négative	Négative	Négative	Positive	Négative	Négative
414	M	20	France	Western Europe	Négative	Négative	Négative	Négative	Négative	Négative
415	M	30	Congo	Sub-Saharan Africa	Négative	Négative	Négative	Positive	Négative	Négative
416	M	46	Algeria	Middle East, North Africa, and Greater Arabia	Négative	Négative	Négative	Positive	Négative	Négative
417	M	23	France overseas	Central and South America	Négative	Négative	Négative	Négative	Négative	Négative
418	M	38	Sri Lanka	Asia	Négative	Négative	Négative	Positive	Négative	Négative
419	M	21	France	Western Europe	Négative	Négative	Négative	Négative	Négative	Négative
420	M	22	France	Western Europe	Négative	Négative	Négative	Positive	Négative	Négative
421	M	41	Burundi	Sub-Saharan Africa	Négative	Négative	Négative	Positive	Négative	Négative
422	M	32	France	Western Europe	Négative	Négative	Négative	Positive	Négative	Négative
423	M	57	Mali	Sub-Saharan Africa	Négative	Négative	Négative	Positive	Négative	Positive
424	M	27	Mali	Sub-Saharan Africa	Négative	Négative	Négative	Positive	Négative	Négative
425	M	24	France	Western Europe	Négative	Négative	Négative	Négative	Négative	Négative
426	M	24	France	Western Europe	Négative	Négative	Négative	Négative	Négative	Négative
427	M	35	France	Western Europe	Négative	Négative	Négative	Négative	Négative	Positive
428	M	24	France	Western Europe	Négative	Négative	Négative	Positive	Négative	Négative
429	F	37	France	Western Europe	Négative	Négative	Négative	Négative	Négative	Négative
430	M	33	Congo	Sub-Saharan Africa	Négative	Négative	Négative	Positive	Négative	Négative
431	M	46	Algeria	Middle East, North Africa, and Greater Arabia	Négative	Négative	Négative	Positive	Négative	Négative
432	M	73	Morocco	Middle East, North Africa, and Greater Arabia	Négative	Négative	Négative	Positive	Négative	Positive
433	M	35	Morocco	Middle East, North Africa, and Greater Arabia	Négative	Négative	Négative	Positive	Négative	Négative
434	F	19	France	Western Europe	Négative	Négative	Négative	Négative	Négative	Négative
435	M	38	France	Western Europe	Négative	Négative	Négative	Négative	Négative	Négative
436	M	34	France	Western Europe	Négative	Négative	Négative	Positive	Négative	Négative
437	M	22	Algeria	Middle East, North Africa, and Greater Arabia	Négative	Négative	Négative	Négative	Négative	Négative
438	M	44	Algeria	Middle East, North Africa, and Greater Arabia	Négative	Négative	Négative	Positive	Négative	Négative
439	M	21	viet nam	Asia	Négative	Négative	Négative	Positive	Négative	Négative
440	M	31	congo	Sub-Saharan Africa	Négative	Négative	Négative	Positive	Négative	Négative
441	M	23	France	Western Europe	Négative	Négative	Négative	Négative	Négative	Négative
442	M	22	France	Western Europe	Négative	Négative	Négative	Négative	Négative	Négative
443	M	21	angola	Sub-Saharan Africa	Négative	Positive	Négative	Positive	Négative	Positive
444	M	30	France	Western Europe	Négative	Négative	Négative	Positive	Négative	Négative
445	M	33	Poland	Eastern Europe	Négative	Négative	Négative	Négative	Négative	Négative
446	M	21	France	Western Europe	Négative	Négative	Négative	Négative	Négative	Négative
447	M	42	suriname	Central and South America	Négative	Négative	Négative	Positive	Négative	Négative
448	M	19	suriname	Central and South America	Négative	Négative	Négative	Positive	Négative	Négative
449	M	21	France	Western Europe	Négative	Négative	Négative	Positive	Négative	Négative
450	M	24	France	Western Europe	Négative	Négative	Négative	Positive	Négative	Négative
451	M	22	France	Western Europe	Négative	Négative	Négative	Positive	Négative	Négative
452	M	30	France	Western Europe	Négative	Négative	Négative	Positive	Négative	Négative
453	M	33	France	Western Europe	Négative	Négative	Négative	Positive	Négative	Négative
454	M	40	Lituanie	Eastern Europe	Négative	Négative	Positive	Négative	Négative	Négative
455	M	33	France	Western Europe	Négative	Négative	Négative	Négative	Négative	Négative
456	M	36	France	Western Europe	Négative	Négative	Négative	Positive	Négative	Négative
457	M	29	France	Western Europe	Négative	Négative	Négative	Négative	Négative	Négative
458	M	34	Algeria	Middle East, North Africa, and Greater Arabia	Négative	Négative	Négative	Positive	Négative	Négative
459	M	23	France	Western Europe	Négative	Négative	Négative	Positive	Négative	Négative
460	F	46	France	Western Europe	Négative	Négative	Négative	Positive	Négative	Négative
461	M	25	France	Western Europe	Négative	Négative	Négative	Positive	Négative	Négative
462	M	35	France overseas	Central and South America	Négative	Négative	Négative	Négative	Négative	Négative
463	M	29	Morocco	Middle East, North Africa, and Greater Arabia	Négative	Négative	Négative	Positive	Négative	Négative
464	M	23	France	Western Europe	Négative	Négative	Négative	Négative	Négative	Négative
465	F	60	suriname	Central and South America	Négative	Négative	Négative	Positive	Négative	Négative
466	M	44	France	Western Europe	Négative	Négative	Négative	Négative	Négative	Négative
467	M	58	France overseas	Central and South America	Négative	Négative	Négative	Positive	Négative	Négative
468	M	33	France	Western Europe	Négative	Négative	Négative	Négative	Négative	Négative
469	M	33	Lituanie	Eastern Europe	Négative	Négative	Positive	Négative	Négative	Négative
470	M	30	Congo	Sub-Saharan Africa	Négative	Négative	Négative	Positive	Négative	Négative
471	M	22	France	Western Europe	Négative	Négative	Négative	Négative	Négative	Négative
472	M	42	France	Western Europe	Négative	Négative	Positive	Positive	Négative	Négative
473	M	31	France overseas	Central and South America	Négative	Négative	Négative	Négative	Négative	Négative
474	M	38	France	Western Europe	Négative	Négative	Négative	Négative	Négative	Négative
475	M	26	France	Western Europe	Négative	Négative	Négative	Négative	Négative	Négative
476	M	21	France	Western Europe	Négative	Négative	Négative	Négative	Négative	Négative
477	M	53	France	Western Europe	Négative	Négative	Négative	Positive	Négative	Positive
478	M	25	France	Western Europe	Négative	Négative	Négative	Négative	Négative	Négative
479	M	21	France overseas	Central and South America	Négative	Négative	Négative	Positive	Négative	Négative
480	M	21	France overseas	Central and South America	Négative	Négative	Négative	Négative	Négative	Négative
481	M	44	France	Western Europe	Négative	Négative	Négative	Négative	Négative	Négative
482	F	32	China	Asia	Négative	Négative	Négative	Positive	Négative	Négative
483	M	35	France overseas	Central and South America	Négative	Négative	Négative	Positive	Négative	Négative
484	M	41	China	Asia	Négative	Positive	Négative	Positive	Négative	Négative
485	F	60	China	Asia	Négative	Négative	Négative	Positive	Négative	Négative
486	M	22	Cameroun	Sub-Saharan Africa	Négative	Négative	Négative	Négative	Négative	Négative
487	M	53	France	Western Europe	Négative	Négative	Négative	Négative	Négative	Positive
488	M	29	France overseas	Central and South America	Négative	Négative	Négative	Négative	Négative	Négative
489	M	33	France overseas	Central and South America	Négative	Négative	Négative	Négative	Négative	Négative
490	M	19	France	Western Europe	Négative	Négative	Négative	Négative	Négative	Négative
491	M	60	France overseas	Central and South America	Positive	Négative	Négative	Positive	Négative	Positive
492	M	25	Roumanie	Eastern Europe	Négative	Négative	Positive	Positive	Négative	Positive
493	M	22	France overseas	Central and South America	Négative	Négative	Négative	Positive	Négative	Négative
494	M	43	Congo	Sub-Saharan Africa	Négative	Négative	Négative	Positive	Négative	Négative
495	M	29	France	Western Europe	Négative	Négative	Négative	Négative	Négative	Négative
496	M	27	France	Western Europe	Négative	Négative	Négative	Négative	Négative	Négative
497	M	25	France	Western Europe	Négative	Négative	Négative	Positive	Négative	Négative
498	M	21	France	Western Europe	Négative	Négative	Négative	Positive	Négative	Négative
499	M	29	France	Western Europe	Négative	Négative	Négative	Négative	Négative	Négative
500	M	21	moldavie	Eastern Europe	Négative	Négative	Négative	Positive	Négative	Négative
501	M	22	France	Western Europe	Négative	Négative	Négative	Négative	Négative	Négative
502	M	19	France overseas	Central and South America	Négative	Négative	Négative	Négative	Négative	Négative
503	M	29	France	Western Europe	Négative	Négative	Négative	Positive	Négative	Négative
504	M	33	France	Western Europe	Négative	Négative	Négative	Négative	Négative	Négative
505	M	48	Suriname	Central and South America	Négative	Négative	Négative	Positive	Négative	Négative
506	M	28	Algeria	Middle East, North Africa, and Greater Arabia	Négative	Négative	Négative	Négative	Négative	Négative
507	M	19	Lituanie	Eastern Europe	Négative	Négative	Négative	Négative	Négative	Négative
508	M	20	France overseas	Central and South America	Négative	Négative	Négative	Positive	Négative	Négative
509	M	32	France	Western Europe	Négative	Négative	Négative	Positive	Négative	Négative
510	M	32	Israel	Middle East, North Africa, and Greater Arabia	Négative	Négative	Négative	Positive	Négative	Positive
511	M	24	France	Western Europe	Négative	Négative	Négative	Négative	Négative	Négative
512	M	22	France overseas	Central and South America	Négative	Négative	Négative	Négative	Négative	Négative
513	M	20	Roumanie	Eastern Europe	Négative	Négative	Négative	Positive	Négative	Positive
514	M	23	France overseas	Central and South America	Négative	Négative	Négative	Négative	Négative	Négative
515	M	24	France overseas	Central and South America	Négative	Négative	Négative	Négative	Négative	Négative
516	F	18	Roumanie	Eastern Europe	Négative	Négative	Négative	Positive	Négative	Positive
517	M	27	France	Western Europe	Négative	Négative	Négative	Négative	Négative	Négative
518	M	30	cap vert	Sub-Saharan Africa	Négative	Négative	Négative	Positive	Négative	Négative
519	M	41	France	Western Europe	Négative	Négative	Négative	Positive	Négative	Négative
520	M	31	France	Western Europe	Négative	Négative	Négative	Positive	Négative	Négative
521	M	39	Morocco	Middle East, North Africa, and Greater Arabia	Négative	Négative	Négative	Positive	Négative	Négative
522	M	23	France	Western Europe	Négative	Négative	Négative	Négative	Négative	Négative
523	F	50	Suriname	Central and South America	Négative	Négative	Négative	Positive	Négative	Négative
524	M	23	Haiti	Central and South America	Négative	Négative	Négative	Négative	Négative	Négative
525	M	22	France overseas	Central and South America	Négative	Négative	Négative	Négative	Négative	Négative
526	M	21	France	Western Europe	Négative	Négative	Négative	Négative	Négative	Négative
527	M	57	France	Western Europe	Négative	Négative	Négative	Négative	Négative	Négative
528	M	20	France	Western Europe	Négative	Négative	Négative	Positive	Négative	Négative
529	M	38	France overseas	Central and South America	Négative	Négative	Négative	Négative	Négative	Négative
530	M	19	Congo	Sub-Saharan Africa	Négative	Négative	Négative	Positive	Négative	Négative
531	M	38	Morocco	Middle East, North Africa, and Greater Arabia	Négative	Négative	Négative	Positive	Négative	Négative
532	F	37	France	Western Europe	Négative	Négative	Négative	Négative	Négative	Négative
533	M	19	France overseas	Central and South America	Négative	Négative	Négative	Négative	Négative	Négative
534	M	21	France	Western Europe	Négative	Négative	Négative	Négative	Négative	Négative
535	M	22	France	Western Europe	Négative	Négative	Négative	Négative	Négative	Négative
536	M	19	France overseas	Central and South America	Négative	Négative	Négative	Positive	Négative	Négative
537	M	20	Algeria	Middle East, North Africa, and Greater Arabia	Négative	Négative	Négative	Positive	Négative	Négative
538	M	55	Algeria	Middle East, North Africa, and Greater Arabia	Négative	Négative	Négative	Positive	Négative	Négative
539	M	23	France	Western Europe	Négative	Négative	Négative	Négative	Négative	Négative
540	M	56	cap vert	Sub-Saharan Africa	Négative	Négative	Négative	Positive	Négative	Positive
541	M	27	Brasil	Central and South America	Négative	Négative	Négative	Positive	Négative	Négative
542	M	18	France	Western Europe	Négative	Négative	Négative	Positive	Négative	Négative
543	M	34	Senegal	Sub-Saharan Africa	Négative	Négative	Négative	Positive	Négative	Négative
544	M	20	France	Western Europe	Négative	Négative	Négative	Négative	Négative	Négative
545	M	22	Algeria	Middle East, North Africa, and Greater Arabia	Négative	Négative	Négative	Positive	Négative	Négative
546	M	29	Morocco	Middle East, North Africa, and Greater Arabia	Négative	Négative	Négative	Positive	Négative	Négative
547	M	48	Algeria	Middle East, North Africa, and Greater Arabia	Négative	Négative	Négative	Positive	Négative	Négative
548	F	31	France overseas	Central and South America	Négative	Négative	Négative	Positive	Négative	Négative
549	M	32	Israel	Middle East, North Africa, and Greater Arabia	Négative	Négative	Négative	Positive	Négative	Négative
550	F	73	France	Western Europe	Négative	Négative	Négative	Positive	Négative	Positive
551	M	57	France overseas	Central and South America	Négative	Négative	Négative	Positive	Négative	Négative
552	M	20	France	Western Europe	Négative	Négative	Négative	Négative	Négative	Négative
553	M	35	France	Western Europe	Négative	Négative	Négative	Positive	Négative	Négative
554	M	51	Angola	Sub-Saharan Africa	Positive	Négative	Négative	Positive	Négative	Négative
555	M	44	roumanie	Eastern Europe	Négative	Négative	Négative	Positive	Négative	Négative
556	M	45	bulgarie	Eastern Europe	Négative	Négative	Négative	Positive	Négative	Négative
557	M	34	France	Western Europe	Négative	Négative	Négative	Négative	Négative	Négative
558	M	40	France overseas	Central and South America	Négative	Négative	Négative	Positive	Négative	Négative
559	F	19	France overseas	Central and South America	Négative	Négative	Négative	Positive	Négative	Négative
560	M	30	France overseas	Central and South America	Négative	Négative	Négative	Positive	Négative	Négative
561	M	33	Tunisia	Middle East, North Africa, and Greater Arabia	Négative	Négative	Négative	Positive	Négative	Négative
562	M	20	France	Western Europe	Négative	Négative	Négative	Négative	Négative	Négative
563	M	36	Poland	Eastern Europe	Négative	Négative	Négative	Négative	Négative	Négative
564	M	42	Morocco	Middle East, North Africa, and Greater Arabia	Négative	Négative	Négative	Positive	Négative	Négative
565	M	34	Belgium	Western Europe	Négative	Négative	Négative	Positive	Négative	Négative
566	M	30	France	Western Europe	Négative	Négative	Négative	Négative	Négative	Négative
567	M	22	France	Western Europe	Négative	Négative	Négative	Négative	Négative	Négative
568	M	29	Portugal	Western Europe	Négative	Négative	Négative	Positive	Négative	Négative
569	M	34	France overseas	Central and South America	Négative	Négative	Négative	Négative	Négative	Négative
570	M	23	France	Western Europe	Négative	Négative	Négative	Positive	Négative	Négative
571	M	20	France	Western Europe	Négative	Négative	Négative	Négative	Négative	Positive
572	F	29	France	Western Europe	Négative	Négative	Négative	Négative	Négative	Positive
573	M	32	Ukraine	Eastern Europe	Négative	Négative	Négative	Négative	Négative	Positive
574	M	23	France	Western Europe	Négative	Négative	Négative	Négative	Négative	Négative
575	M	20	France	Western Europe	Négative	Négative	Négative	Négative	Négative	Négative
576	M	22	France	Western Europe	Négative	Négative	Négative	Négative	Négative	Négative
577	F	27	France	Western Europe	Négative	Négative	Négative	Positive	Négative	Négative
578	M	29	Tunisia	Middle East, North Africa, and Greater Arabia	Négative	Négative	Négative	Positive	Négative	Négative
579	M	19	France	Western Europe	Négative	Négative	Négative	Négative	Négative	Négative
580	M	26	France	Western Europe	Négative	Négative	Négative	Négative	Négative	Négative
581	M	18	France	Western Europe	Négative	Négative	Négative	Négative	Négative	Négative
582	M	19	Portugal	Western Europe	Négative	Négative	Négative	Positive	Négative	Négative
583	M	30	France	Western Europe	Négative	Négative	Négative	Négative	Négative	Négative
584	F	60	Iraq	Middle East, North Africa, and Greater Arabia	Négative	Négative	Négative	Positive	Négative	Positive
585	M	24	gambie	Sub-Saharan Africa	Négative	Négative	Négative	Négative	Négative	Négative
586	M	29	France	Western Europe	Négative	Négative	Négative	Positive	Négative	Négative
587	M	22	mali	Sub-Saharan Africa	Négative	Positive	Négative	Positive	Négative	Négative
588	M	42	Gabon	Sub-Saharan Africa	Négative	Négative	Négative	Positive	Négative	Négative
589	M	34	France	Western Europe	Négative	Négative	Négative	Positive	Négative	Négative
590	M	46	France	Western Europe	Négative	Négative	Positive	Négative	Négative	Négative
591	M	43	Laos	Asia	Négative	Négative	Positive	Positive	Négative	Négative
592	M	29	France	Western Europe	Négative	Négative	Négative	Négative	Négative	Négative
593	M	21	France	Western Europe	Négative	Négative	Négative	Négative	Négative	Négative
594	M	30	Algeria	Middle East, North Africa, and Greater Arabia	Négative	Négative	Négative	Négative	Négative	Négative
595	M	62	Egypt	Middle East, North Africa, and Greater Arabia	Négative	Négative	Négative	Positive	Négative	Négative
596	M	22	Tunisia	Middle East, North Africa, and Greater Arabia	Négative	Négative	Négative	Positive	Négative	Négative
597	M	26	France	Western Europe	Négative	Négative	Négative	Négative	Négative	Négative
598	M	26	France	Western Europe	Négative	Négative	Négative	Positive	Négative	Négative
599	M	19	France	Western Europe	Négative	Négative	Négative	Négative	Négative	Négative
600	M	25	Morocco	Middle East, North Africa, and Greater Arabia	Négative	Négative	Négative	Positive	Négative	Négative
601	M	37	Cote d'ivoire	Sub-Saharan Africa	Négative	Négative	Négative	Positive	Négative	Négative
602	M	39	Algeria	Middle East, North Africa, and Greater Arabia	Négative	Négative	Négative	Positive	Négative	Négative
603	F	41	cuba	Central and South America	Négative	Négative	Négative	Positive	Négative	Négative
604	M	24	France	Western Europe	Négative	Négative	Négative	Négative	Négative	Négative
605	M	20	France	Western Europe	Négative	Négative	Négative	Négative	Négative	Négative
606	M	22	Morocco	Middle East, North Africa, and Greater Arabia	Négative	Négative	Négative	Positive	Négative	Négative
607	M	24	France	Western Europe	Négative	Négative	Négative	Positive	Négative	Négative
608	M	19	Central African Republic	Sub-Saharan Africa	Négative	Négative	Négative	Négative	Négative	Négative
609	M	22	mali	Sub-Saharan Africa	Négative	Négative	Négative	Négative	Négative	Négative
610	M	30	France	Western Europe	Négative	Négative	Négative	Positive	Négative	Négative
611	M	26	France overseas	Central and South America	Négative	Négative	Négative	Négative	Négative	Négative
612	M	61	Portugal	Western Europe	Négative	Négative	Négative	Positive	Négative	Négative
613	M	25	France	Western Europe	Négative	Négative	Négative	Positive	Négative	Négative
614	M	30	congo	Sub-Saharan Africa	Négative	Négative	Négative	Positive	Négative	Négative
615	M	45	cameroun	Sub-Saharan Africa	Négative	Négative	Négative	Positive	Négative	Négative
616	M	41	congo	Sub-Saharan Africa	Négative	Négative	Négative	Positive	Négative	Négative
617	M	22	France	Western Europe	Négative	Négative	Négative	Négative	Négative	Négative
618	M	23	France	Western Europe	Négative	Négative	Négative	Négative	Négative	Négative
619	M	29	France	Western Europe	Négative	Négative	Négative	Négative	Négative	Négative
620	F	28	Central African Republic	Sub-Saharan Africa	Négative	Négative	Négative	Positive	Négative	Négative
621	M	61	congo	Sub-Saharan Africa	Négative	Négative	Négative	Positive	Négative	Négative
622	F	19	France overseas	Central and South America	Négative	Négative	Négative	Positive	Négative	Négative
623	M	32	France	Western Europe	Négative	Négative	Négative	Positive	Négative	Négative
624	M	21	France	Western Europe	Négative	Négative	Négative	Positive	Négative	Négative
625	M	19	France	Western Europe	Négative	Négative	Négative	Négative	Négative	Négative
626	M	22	France	Western Europe	Négative	Négative	Négative	Négative	Négative	Négative
627	M	23	gabon	Sub-Saharan Africa	Négative	Négative	Négative	Positive	Négative	Négative
628	M	27	France	Western Europe	Négative	Négative	Négative	Positive	Négative	Négative
629	M	43	Senegal	Sub-Saharan Africa	Négative	Positive	Négative	Positive	Négative	Négative
630	M	55	Morocco	Middle East, North Africa, and Greater Arabia	Négative	Négative	Négative	Positive	Négative	Négative
631	M	23	Albania	Eastern Europe	Négative	Négative	Négative	Positive	Négative	Négative
632	M	27	roumanie	Eastern Europe	Négative	Négative	Négative	Positive	Négative	Négative
633	M	24	Morocco	Middle East, North Africa, and Greater Arabia	Négative	Négative	Négative	Positive	Négative	Négative
634	M	43	France	Western Europe	Négative	Négative	Négative	Positive	Négative	Négative
635	M	35	France	Western Europe	Négative	Négative	Négative	Positive	Négative	Négative
636	M	35	France	Western Europe	Négative	Négative	Négative	Positive	Négative	Négative
637	M	42	Algeria	Middle East, North Africa, and Greater Arabia	Négative	Négative	Négative	Positive	Négative	Négative
638	M	39	république tcheque	Western Europe	Négative	Négative	Négative	Positive	Négative	Négative
639	M	34	Algeria	Middle East, North Africa, and Greater Arabia	Négative	Négative	Négative	Positive	Négative	Positive
640	F	36	congo	Sub-Saharan Africa	Négative	Négative	Négative	Positive	Négative	Négative
641	M	22	France	Western Europe	Négative	Négative	Négative	Négative	Négative	Négative
642	M	37	France	Western Europe	Négative	Négative	Négative	Négative	Négative	Négative
643	M	43	Nigeria	Sub-Saharan Africa	Négative	Négative	Négative	Positive	Négative	Négative
644	M	53	France	Western Europe	Négative	Négative	Négative	Positive	Négative	Négative
645	M	35	France	Western Europe	Négative	Négative	Négative	Positive	Négative	Négative
646	M	22	Morocco	Middle East, North Africa, and Greater Arabia	Négative	Négative	Négative	Positive	Négative	Négative
647	M	35	roumanie	Eastern Europe	Négative	Négative	Négative	Positive	Négative	Négative
648	M	58	France	Western Europe	Négative	Négative	Négative	Négative	Négative	Positive
649	F	25	France overseas	Central and South America	Négative	Négative	Négative	Positive	Négative	Négative
650	M	54	bosnie herzegovine	Eastern Europe	Négative	Négative	Négative	Positive	Négative	Négative
651	F	20	Suriname	Central and South America	Négative	Négative	Négative	Négative	Négative	Négative
652	M	36	turquie	Middle East, North Africa, and Greater Arabia	Négative	Négative	Négative	Positive	Négative	Négative
653	M	21	paraguay	Central and South America	Négative	Négative	Négative	Positive	Négative	Négative
654	M	23	France	Western Europe	Négative	Négative	Négative	Positive	Négative	Négative
655	M	37	France	Western Europe	Négative	Négative	Négative	Positive	Négative	Négative
656	F	18	bosnie herzegovine	Eastern Europe	Négative	Négative	Négative	Positive	Négative	Négative
657	F	19	bosnie herzegovine	Eastern Europe	Négative	Négative	Négative	Positive	Négative	Négative
658	F	19	bosnie herzegovine	Eastern Europe	Négative	Négative	Négative	Négative	Négative	Négative
659	M	18	France	Western Europe	Négative	Négative	Négative	Négative	Négative	Négative
660	M	29	France	Western Europe	Négative	Négative	Négative	Positive	Négative	Négative
661	M	31	France	Western Europe	Négative	Négative	Négative	Négative	Négative	Négative
662	M	26	France	Western Europe	Négative	Négative	Négative	Négative	Négative	Négative
663	M	35	France	Western Europe	Négative	Négative	Négative	Positive	Négative	Négative
664	M	43	Cote d'ivoire	Sub-Saharan Africa	Négative	Négative	Négative	Positive	Négative	Négative
665	M	56	Algeria	Middle East, North Africa, and Greater Arabia	Négative	Négative	Négative	Positive	Négative	Négative
666	M	26	Tunisia	Middle East, North Africa, and Greater Arabia	Négative	Négative	Négative	Positive	Négative	Négative
667	M	29	France	Western Europe	Négative	Négative	Négative	Positive	Négative	Négative
668	M	38	France	Western Europe	Négative	Négative	Négative	Positive	Négative	Négative
669	M	37	syrie	Middle East, North Africa, and Greater Arabia	Négative	Négative	Négative	Positive	Négative	Négative
670	M	46	Algeria	Middle East, North Africa, and Greater Arabia	Négative	Négative	Négative	Positive	Négative	Positive
671	M	27	Morocco	Middle East, North Africa, and Greater Arabia	Négative	Négative	Négative	Positive	Négative	Négative
672	M	54	Morocco	Middle East, North Africa, and Greater Arabia	Négative	Négative	Négative	Positive	Négative	Négative
673	M	30	France	Western Europe	Négative	Négative	Négative	Positive	Négative	Négative
674	M	31	Algeria	Middle East, North Africa, and Greater Arabia	Négative	Négative	Négative	Positive	Négative	Négative
675	M	39	France	Western Europe	Négative	Négative	Positive	Positive	Négative	Négative
676	M	20	Morocco	Middle East, North Africa, and Greater Arabia	Négative	Négative	Négative	Négative	Négative	Négative
677	M	33	France	Western Europe	Négative	Négative	Négative	Négative	Négative	Positive
678	M	36	Tunisia	Middle East, North Africa, and Greater Arabia	Négative	Négative	Négative	Positive	Négative	Négative
679	M	32	Algeria	Middle East, North Africa, and Greater Arabia	Négative	Négative	Négative	Positive	Négative	Négative
680	M	25	France	Western Europe	Négative	Négative	Négative	Négative	Négative	Négative
681	M	53	turquie	Middle East, North Africa, and Greater Arabia	Négative	Positive	Négative	Positive	Négative	Positive
682	M	19	France	Western Europe	Négative	Négative	Négative	Négative	Négative	Négative
683	M	49	France	Western Europe	Négative	Négative	Positive	Positive	Négative	Négative
684	M	39	Russia	Eastern Europe	Négative	Négative	Négative	Positive	Négative	Positive
685	M	53	coree seoul	Asia	Négative	Négative	Négative	Positive	Négative	Négative
686	M	58	France overseas	Central and South America	Négative	Négative	Positive	Positive	Négative	Négative
687	M	27	roumanie	Eastern Europe	Négative	Négative	Négative	Positive	Négative	Négative
688	F	35	chili	Central and South America	Négative	Négative	Négative	Négative	Négative	Négative
689	M	22	France	Western Europe	Négative	Négative	Négative	Positive	Négative	Négative
690	M	28	France	Western Europe	Négative	Négative	Négative	Négative	Négative	Négative
691	F	47	France	Western Europe	Négative	Négative	Négative	Négative	Négative	Négative
692	M	19	France overseas	Central and South America	Négative	Négative	Négative	Négative	Négative	Négative
693	M	19	roumanie	Eastern Europe	Négative	Négative	Négative	Positive	Négative	Négative
694	M	40	géorgie	Eastern Europe	Négative	Négative	Positive	Positive	Négative	Négative
695	F	26	Cote d'ivoire	Sub-Saharan Africa	Négative	Négative	Négative	Positive	Négative	Négative
696	M	51	bulgarie	Eastern Europe	Négative	Négative	Négative	Positive	Négative	Négative
697	M	47	Portugal	Western Europe	Négative	Négative	Négative	Positive	Négative	Négative
698	M	31	Portugal	Western Europe	Négative	Négative	Négative	Positive	Négative	Négative
699	M	25	France	Western Europe	Négative	Négative	Négative	Négative	Négative	Négative
700	M	29	venezuela	Central and South America	Négative	Négative	Négative	Positive	Négative	Négative
701	M	50	France	Western Europe	Négative	Négative	Positive	Positive	Négative	Négative
702	M	25	France	Western Europe	Négative	Négative	Négative	Négative	Négative	Négative
703	M	22	roumanie	Eastern Europe	Négative	Négative	Négative	Positive	Négative	Négative
704	M	49	viet nam	Asia	Négative	Négative	Négative	Positive	Négative	Négative
705	M	20	France overseas	Central and South America	Négative	Négative	Négative	Négative	Négative	Négative
706	M	31	France	Western Europe	Négative	Négative	Négative	Positive	Négative	Négative
707	M	23	moldavie	Eastern Europe	Négative	Négative	Négative	Positive	Négative	Négative
708	M	45	France overseas	Central and South America	Négative	Négative	Négative	Positive	Equivoque	Négative
709	M	36	géorgie	Eastern Europe	Négative	Négative	Négative	Positive	Négative	Négative
710	F	18	roumanie	Eastern Europe	Négative	Négative	Négative	Positive	Négative	Négative
711	M	39	Suriname	Central and South America	Négative	Négative	Négative	Positive	Négative	Négative
712	M	19	France	Western Europe	Négative	Négative	Négative	Négative	Négative	Négative
713	M	34			Négative	Négative	Négative	Positive	Négative	Négative
714	F	18	serbie	Eastern Europe	Négative	Négative	Négative	Négative	Négative	Négative
715	M	52	France	Western Europe	Négative	Négative	Négative	Positive	Négative	Négative
716	M	30	France	Western Europe	Négative	Négative	Négative	Négative	Négative	Négative
717	M	21	France	Western Europe	Négative	Négative	Négative	Négative	Négative	Négative
718	M	19	France	Western Europe	Négative	Négative	Négative	Négative	Négative	Négative
719	M	26	Algeria	Middle East, North Africa, and Greater Arabia	Négative	Négative	Négative	Positive	Négative	Négative
720	M	27	libye	Middle East, North Africa, and Greater Arabia	Négative	Négative	Négative	Positive	Négative	Négative
721	M	23	France	Western Europe	Négative	Négative	Négative	Négative	Négative	Négative
722	M	39	roumanie	Eastern Europe	Négative	Négative	Négative	Positive	Négative	Positive
723	M	30	roumanie	Eastern Europe	Négative	Négative	Négative	Positive	Négative	Négative
724	M	51	roumanie	Eastern Europe	Négative	Négative	Négative	Positive	Négative	Positive
725	M	56	liban	Middle East, North Africa, and Greater Arabia	Négative	Positive	Négative	Positive	Négative	Négative
726	M	33	Tunisia	Middle East, North Africa, and Greater Arabia	Négative	Négative	Négative	Positive	Négative	Négative
727	M	18	Algeria	Middle East, North Africa, and Greater Arabia	Négative	Négative	Négative	Positive	Négative	Négative
728	M	36	Algeria	Middle East, North Africa, and Greater Arabia	Négative	Négative	Négative	Positive	Négative	Négative
729	M	25	France	Western Europe	Négative	Négative	Négative	Positive	Négative	Négative
730	M	22	Algeria	Middle East, North Africa, and Greater Arabia	Négative	Négative	Négative	Négative	Négative	Négative
731	F	18	bosnie herzegovine	Eastern Europe	Négative	Négative	Négative	Positive	Négative	Négative
732	M	23	France	Western Europe	Négative	Négative	Négative	Négative	Négative	Négative
733	M	30	cuba	Central and South America	Négative	Négative	Négative	Positive	Négative	Négative
734	M	34			Négative	Négative	Négative	Positive	Négative	Négative
735	M	21	France	Western Europe	Négative	Négative	Négative	Négative	Négative	Négative
736	F	39	roumanie	Eastern Europe	Négative	Négative	Négative	Positive	Négative	Négative
737	M	61	France overseas	Central and South America	Négative	Négative	Négative	Positive	Négative	Négative
738	F	61	France	Western Europe	Négative	Négative	Négative	Positive	Négative	Positive
739	M	20	roumanie	Eastern Europe	Négative	Négative	Négative	Positive	Négative	Négative
740	M	41	France	Western Europe	Négative	Négative	Négative	Négative	Négative	Positive
741	M	47	France	Western Europe	Négative	Négative	Négative	Négative	Négative	Négative
742	M	37	Morocco	Middle East, North Africa, and Greater Arabia	Négative	Négative	Négative	Positive	Négative	Négative
743	M	37	Morocco	Middle East, North Africa, and Greater Arabia	Négative	Négative	Négative	Positive	Négative	Négative
744	M	28	France	Western Europe	Négative	Négative	Négative	Positive	Négative	Négative
745	M	63	France	Western Europe	Négative	Négative	Négative	Positive	Négative	Négative
746	F	26	Suriname	Central and South America	Négative	Négative	Négative	Positive	Négative	Négative
747	M	28	France	Western Europe	Négative	Négative	Négative	Equivoque	Négative	Négative
748	F	27	France	Western Europe	Négative	Négative	Négative	Négative	Négative	Négative
749	M	19	France	Western Europe	Négative	Négative	Négative	Positive	Négative	Négative
750	M	32	Colombia	Central and South America	Négative	Négative	Négative	Positive	Négative	Négative
751	M	26	Tunisia	Middle East, North Africa, and Greater Arabia	Négative	Négative	Négative	Négative	Négative	Négative
752	M	55	pakistan	Middle East, North Africa, and Greater Arabia	Négative	Négative	Négative	Positive	Négative	Négative
753	M	51	France	Western Europe	Positive	Négative	Positive	Négative	Négative	Négative
754	M	36	pakistan	Middle East, North Africa, and Greater Arabia	Négative	Négative	Négative	Positive	Positive faible	Positive
755	M	45	géorgie	Eastern Europe	Négative	Négative	Positive	Positive	Négative	Négative
756	M	35	cap vert	Sub-Saharan Africa	Négative	Négative	Négative	Positive	Négative	Négative
757	M	33	portugal	Western Europe	Négative	Négative	Positive	Equivoque	Négative	Négative
758	M	24	France	Western Europe	Négative	Négative	Négative	Négative	Négative	Positive
759	M	23	France	Western Europe	Négative	Négative	Négative	Négative	Négative	Négative
760	M	42	cuba	Central and South America	Négative	Négative	Négative	Positive	Négative	Négative
761	M	42	Russia	Eastern Europe	Négative	Négative	Positive	Négative	Négative	Négative
762	M	38	jamaique	Central and South America	Négative	Négative	Négative	Négative	Négative	Négative
763	M	43	Italie	Western Europe	Négative	Négative	Positive	Positive	Négative	Négative
764	M	28	Morocco	Middle East, North Africa, and Greater Arabia	Négative	Négative	Négative	Positive	Négative	Positive
765	F	24	France	Western Europe	Négative	Négative	Négative	Négative	Négative	Négative
766	M	51	Morocco	Middle East, North Africa, and Greater Arabia	Négative	Négative	Négative	Positive	Négative	Positive
767	M	49	Brasil	Central and South America	Négative	Négative	Négative	Négative	Négative	Positive
768	M	35	ukraine	Eastern Europe	Négative	Négative	Négative	Positive	Négative	Négative
769	M	27	France overseas	Sub-Saharan Africa	Négative	Négative	Négative	Positive	Négative	Négative
770	M	40	France	Western Europe	Négative	Négative	Négative	Positive	Négative	Négative
771	M	20	Algeria	Middle East, North Africa, and Greater Arabia	Négative	Négative	Négative	Positive	Négative	Négative
772	M	39	Egypt	Middle East, North Africa, and Greater Arabia	Négative	Négative	Négative	Positive	Négative	Positive
773	M	44	géorgie	Eastern Europe	Négative	Négative	Positive	Positive	Négative	Négative
774	M	37	mali	Sub-Saharan Africa	Négative	Négative	Négative	Positive	Négative	Négative
775	M	27	France	Western Europe	Négative	Négative	Négative	Positive	Négative	Négative
776	M	21	France	Western Europe	Négative	Négative	Négative	Positive	Négative	Négative
777	M	20	France	Western Europe	Négative	Négative	Négative	Négative	Négative	Négative
778	M	43	gambie	Sub-Saharan Africa	Négative	Négative	Négative	Positive	Négative	Négative
779	M	20	comores	Sub-Saharan Africa	Négative	Négative	Négative	Positive	Equivoque	Négative
780	M	18	Algeria	Middle East, North Africa, and Greater Arabia	Négative	Négative	Négative	Positive	Négative	Négative
781	M	48	Egypt	Middle East, North Africa, and Greater Arabia	Négative	Négative	Positive	Positive	Négative	Négative
782	M	33	Morocco	Middle East, North Africa, and Greater Arabia	Négative	Négative	Négative	Positive	Négative	Négative
783	M	28	Morocco	Middle East, North Africa, and Greater Arabia	Négative	Négative	Négative	Positive	Négative	Négative
784	M	37	Algeria	Middle East, North Africa, and Greater Arabia	Négative	Négative	Négative	Positive	Négative	Négative
785	M	23	France overseas	Central and South America	Négative	Négative	Négative	Négative	Négative	Négative
786	M	19	France	Western Europe	Négative	Négative	Négative	Négative	Négative	Négative
787	M	23	France	Western Europe	Négative	Négative	Négative	Négative	Négative	Négative
788	M	21	France	Western Europe	Négative	Négative	Négative	Négative	Négative	Négative
789	M	19	France	Western Europe	Négative	Négative	Négative	Négative	Négative	Négative
790	M	23	France	Western Europe	Négative	Négative	Négative	Négative	Négative	Négative
791	F	35	France	Western Europe	Négative	Négative	Négative	Positive	Négative	Négative
792	F	24	France	Western Europe	Négative	Négative	Négative	Positive	Négative	Négative
793	M	24	libye	Middle East, North Africa, and Greater Arabia	Négative	Négative	Négative	Positive	Négative	Négative
794	M	25	France	Western Europe	Négative	Négative	Négative	Négative	Négative	Négative
795	M	26	Algeria	Middle East, North Africa, and Greater Arabia	Négative	Négative	Négative	Positive	Négative	Négative
796	M	23	mauritanie	Sub-Saharan Africa	Négative	Négative	Négative	Positive	Négative	Négative
797	M	23	France	Western Europe	Négative	Négative	Négative	Positive	Négative	Négative
798	M	36	mali	Sub-Saharan Africa	Négative	Négative	Négative	Positive	Négative	Négative
799	M	32	gambie	Sub-Saharan Africa	Négative	Négative	Négative	Positive	Négative	Négative
800	M	31	mauritanie	Sub-Saharan Africa	Négative	Négative	Négative	Positive	Négative	Négative
801	M	30	France	Western Europe	Négative	Négative	Négative	Négative	Négative	Négative
802	M	25	Cote d'ivoire	Sub-Saharan Africa	Négative	Négative	Négative	Positive	Négative	Négative
803	M	25	gabon	Sub-Saharan Africa	Négative	Négative	Négative	Positive	Négative	Négative
804	M	22	France	Western Europe	Négative	Négative	Négative	Positive	Négative	Négative
805	M	28	France overseas	Central and South America	Négative	Négative	Négative	Positive	Négative	Négative
806	M	34	Cote d'ivoire	Sub-Saharan Africa	Négative	Négative	Négative	Positive	Négative	Négative
807	M	33	France	Western Europe	Négative	Négative	Négative	Positive	Négative	Négative
808	M	28	France	Western Europe	Négative	Négative	Négative	Négative	Négative	Négative
809	M	21	France	Western Europe	Négative	Négative	Négative	Négative	Négative	Négative
810	M	42	China	Asia	Négative	Négative	Positive	Positive	Négative	Positive
811	M	33	Guinea	Sub-Saharan Africa	Négative	Négative	Négative	Positive	Négative	Négative
812	M	37	France	Western Europe	Négative	Négative	Négative	Négative	Négative	Négative
813	M	34	Cote d'ivoire	Sub-Saharan Africa	Négative	Négative	Négative	Positive	Négative	Négative
814	M	27	France	Western Europe	Négative	Négative	Négative	Négative	Négative	Négative
815	M	31	France	Western Europe	Négative	Négative	Négative	Négative	Négative	Négative
816	M	40	portugal	Western Europe	Négative	Négative	Négative	Positive	Négative	Négative
817	M	20	France	Western Europe	Négative	Négative	Négative	Négative	Négative	Négative
818	M	23	Algeria	Middle East, North Africa, and Greater Arabia	Négative	Négative	Négative	Positive	Négative	Négative
819	M	27	Morocco	Middle East, North Africa, and Greater Arabia	Négative	Négative	Négative	Négative	Négative	Négative
820	M	50	Morocco	Middle East, North Africa, and Greater Arabia	Positive	Négative	Positive	Positive	Négative	Négative
821	M	33	mauritanie	Sub-Saharan Africa	Négative	Négative	Négative	Positive	Négative	Négative
822	M	34	Senegal	Sub-Saharan Africa	Négative	Négative	Négative	Positive	Négative	Négative
823	M	27	Senegal	Sub-Saharan Africa	Négative	Négative	Négative	Positive	Négative	Négative
824	M	28	Senegal	Sub-Saharan Africa	Négative	Négative	Négative	Positive	Négative	Négative
825	M	35	Senegal	Sub-Saharan Africa	Négative	Négative	Négative	Positive	Négative	Négative
826	M	21	France	Western Europe	Négative	Négative	Négative	Négative	Négative	Négative
827	M	40	roumanie	Eastern Europe	Négative	Négative	Négative	Positive	Equivoque	Positive
828	M	59	bulgarie	Eastern Europe	Négative	Négative	Négative	Positive	Equivoque	Positive
829	M	26	France	Western Europe	Négative	Négative	Négative	Négative	Négative	Négative
830	M	30	France	Western Europe	Négative	Négative	Négative	Positive	Négative	Négative
831	M	39	Senegal	Sub-Saharan Africa	Négative	Négative	Négative	Positive	Négative	Positive
832	M	33	Tunisia	Middle East, North Africa, and Greater Arabia	Négative	Négative	Négative	Positive	Négative	Négative
833	M	35	Russia	Eastern Europe	Négative	Négative	Négative	Positive	Négative	Négative
834	M	18	Algeria	Middle East, North Africa, and Greater Arabia	Négative	Négative	Négative	Positive	Négative	Négative
835	M	26	France	Western Europe	Négative	Négative	Négative	Positive	Négative	Négative
836	M	35	France overseas	Central and South America	Négative	Négative	Négative	Positive	Négative	Négative
837	M	19	haiti	Central and South America	Négative	Négative	Négative	Positive	Négative	Négative
838	M	43	France	Western Europe	Négative	Négative	Négative	Positive	Négative	Négative
839	M	39	France	Western Europe	Négative	Négative	Négative	Négative	Négative	Négative
840	M	25	Egypt	Middle East, North Africa, and Greater Arabia	Négative	Positive	Négative	Positive	Négative	Négative
841	M	26	France	Western Europe	Négative	Négative	Négative	Positive	Négative	Négative
842	F	31	Suriname	Central and South America	Négative	Négative	Négative	Positive	Négative	Négative
843	F	20	bosnie herzegovine	Eastern Europe	Négative	Négative	Négative	Positive	Négative	Négative
844	M	19	Algeria	Middle East, North Africa, and Greater Arabia	Négative	Négative	Négative	Positive	Négative	Négative
845	M	20	cap vert	Sub-Saharan Africa	Négative	Négative	Négative	Positive	Négative	Négative
846	M	24	cap vert	Sub-Saharan Africa	Négative	Négative	Négative	Négative	Négative	Négative
847	M	28	cap vert	Sub-Saharan Africa	Négative	Négative	Négative	Positive	Négative	Négative
848	M	25	Algeria	Middle East, North Africa, and Greater Arabia	Négative	Négative	Négative	Négative	Négative	Négative
849	M	18	Algeria	Middle East, North Africa, and Greater Arabia	Négative	Négative	Négative	Positive	Négative	Négative
850	M	64	France	Western Europe	Négative	Négative	Négative	Positive	Négative	Négative
851	M	27	roumanie	Eastern Europe	Négative	Négative	Négative	Positive	Négative	Négative
852	M	39	France	Western Europe	Négative	Négative	Négative	Négative	Négative	Négative
853	M	21	France	Western Europe	Négative	Négative	Négative	Négative	Négative	Négative
854	M	48	China	Asia	Négative	Négative	Négative	Positive	Négative	Négative
855	M	26	France	Western Europe	Négative	Négative	Négative	Négative	Négative	Négative
856	M	26	France	Western Europe	Négative	Négative	Négative	Négative	Négative	Négative
857	F	40	China	Asia	Négative	Négative	Négative	Positive	Négative	Négative
858	M	25	Algeria	Middle East, North Africa, and Greater Arabia	Négative	Négative	Négative	Négative	Négative	Négative
859	M	19	France	Western Europe	Négative	Négative	Négative	Positive	Négative	Négative
860	M	25	France	Western Europe	Négative	Négative	Négative	Négative	Négative	Négative
861	M	29	France	Western Europe	Négative	Négative	Négative	Positive	Négative	Négative
862	M	34	France	Western Europe	Négative	Négative	Négative	Négative	Négative	Négative
863	M	19	France	Western Europe	Négative	Négative	Négative	Négative	Négative	Négative
864	M	33	Brasil	Central and South America	Négative	Négative	Négative	Positive	Négative	Négative
865	F	37	Brasil	Central and South America	Négative	Négative	Négative	Positive	Négative	Négative
866	M	24	inde	Asia	Négative	Négative	Négative	Positive	Négative	Négative
867	M	52	inde	Asia	Négative	Négative	Négative	Positive	Négative	Négative
868	M	24	France overseas	Central and South America	Négative	Négative	Négative	Positive	Négative	Négative
869	M	24	France	Western Europe	Négative	Négative	Négative	Positive	Négative	Négative
870	M	25	France	Western Europe	Négative	Négative	Négative	Négative	Négative	Négative
871	M	28	France	Western Europe	Négative	Négative	Négative	Négative	Négative	Négative
872	M	48	sri lanka	Asia	Négative	Négative	Négative	Positive	Négative	Négative
873	M	54	France	Western Europe	Positive	Négative	Positive	Positive	Négative	Négative
874	M	18	Morocco	Middle East, North Africa, and Greater Arabia	Négative	Négative	Négative	Positive	Négative	Négative
875	M	34	malaisie	Asia	Négative	Négative	Négative	Positive	Négative	Négative
876	M	29	France overseas	Central and South America	Négative	Négative	Négative	Positive	Négative	Négative
877	M	27	Algeria	Middle East, North Africa, and Greater Arabia	Négative	Négative	Négative	Positive	Négative	Négative
878	M	26	France	Western Europe	Négative	Négative	Négative	Négative	Négative	Négative
879	F	41	France	Western Europe	Négative	Négative	Négative	Positive	Négative	Négative
880	M	27	France overseas	Central and South America	Négative	Négative	Négative	Négative	Négative	Négative
881	M	37	France overseas	Central and South America	Négative	Négative	Négative	Positive	Négative	Négative
882	M	21	cameroun	Sub-Saharan Africa	Négative	Négative	Négative	Positive	Négative	Négative
883	M	33	France	Western Europe	Négative	Négative	Négative	Négative	Négative	Négative
884	M	21	France	Western Europe	Négative	Négative	Négative	Négative	Négative	Négative
885	M	25	Colombia	Central and South America	Négative	Négative	Négative	Négative	Négative	Négative
886	M	19	France	Western Europe	Négative	Négative	Négative	Positive	Négative	Négative
887	M	28	France	Western Europe	Négative	Négative	Négative	Négative	Négative	Négative
888	M	57	Egypt	Middle East, North Africa, and Greater Arabia	Négative	Négative	Négative	Positive	Négative	Positive
889	M	19	Algeria	Middle East, North Africa, and Greater Arabia	Négative	Négative	Négative	Positive	Négative	Négative
890	M	50	Morocco	Middle East, North Africa, and Greater Arabia	Positive	Négative	Négative	Positive	Négative	Négative
891	M	24	France	Western Europe	Négative	Négative	Négative	Positive	Négative	Négative
892	M	24	France	Western Europe	Négative	Négative	Négative	Positive	Négative	Négative
893	M	45	mali	Sub-Saharan Africa	Négative	Négative	Négative	Positive	Négative	Négative
894	M	38	France	Western Europe	Négative	Négative	Négative	Négative	Négative	Positive
895	M	30	Russia	Eastern Europe	Négative	Négative	Négative	Positive	Négative	Négative
896	M	28	France	Western Europe	Négative	Négative	Négative	Négative	Négative	Négative
897	M	26	France	Western Europe	Négative	Négative	Négative	Négative	Négative	Négative
898	M	28	France	Western Europe	Négative	Négative	Négative	Négative	Négative	Négative
899	M	34	Brasil	Central and South America	Négative	Négative	Négative	Négative	Négative	Négative
900	M	25	Senegal	Sub-Saharan Africa	Négative	Négative	Négative	Positive	Négative	Positive
901	M	31	France	Western Europe	Négative	Négative	Négative	Positive	Négative	Négative
902	M	23	France	Western Europe	Négative	Négative	Négative	Négative	Négative	Négative
903	M	19	France	Western Europe	Négative	Négative	Négative	Négative	Négative	Négative
904	M	55	France	Western Europe	Négative	Négative	Négative	Positive	Négative	Négative
905	M	44	France	Western Europe	Négative	Négative	Négative	Positive	Négative	Négative
906	M	25	France	Western Europe	Négative	Négative	Négative	Négative	Négative	Positive
907	M	20	roumanie	Eastern Europe	Négative	Négative	Négative	Positive	Négative	Négative
908	M	32	France	Western Europe	Négative	Négative	Négative	Négative	Négative	Négative
909	M	20	roumanie	Eastern Europe	Négative	Négative	Négative	Positive	Négative	Positive
910	M	18	Algeria	Middle East, North Africa, and Greater Arabia	Négative	Négative	Négative	Positive	Négative	Négative
911	F	21	roumanie	Eastern Europe	Négative	Négative	Négative	Positive	Négative	Négative
912	F	18	bosnie herzegovine	Eastern Europe	Négative	Négative	Négative	Positive	Négative	Négative
913	M	54	South Africa	Sub-Saharan Africa	Négative	Négative	Négative	Positive	Négative	Négative
914	M	59	ukraine	Eastern Europe	Négative	Négative	Négative	Positive	Négative	Négative
915	F	43	roumanie	Eastern Europe	Négative	Négative	Négative	Positive	Négative	Négative
916	M	41	Netherlands	Western Europe	Négative	Négative	Négative	Négative	Négative	Négative
917	M	46	Suriname	Central and South America	Négative	Négative	Négative	Positive	Négative	Négative
918	M	24	gambie	Sub-Saharan Africa	Négative	Négative	Négative	Négative	Négative	Négative
919	M	34	France	Western Europe	Négative	Négative	Négative	Positive	Négative	Négative
920	M	45	Senegal	Sub-Saharan Africa	Négative	Négative	Négative	Positive	Négative	Négative
921	F	23	mali	Sub-Saharan Africa	Négative	Négative	Négative	Positive	Négative	Négative
922	M	29	Senegal	Sub-Saharan Africa	Négative	Négative	Négative	Positive	Négative	Négative
923	M	20	Guinea	Sub-Saharan Africa	Négative	Négative	Négative	Positive	Négative	Négative
924	M	34	France	Western Europe	Négative	Négative	Négative	Positive	Négative	Négative
925	M	25	Senegal	Sub-Saharan Africa	Négative	Négative	Négative	Positive	Négative	Négative
926	M	27	France	Western Europe	Négative	Négative	Négative	Négative	Négative	Négative
927	M	20	France	Western Europe	Négative	Négative	Négative	Négative	Négative	Négative
928	M	26	France	Western Europe	Négative	Négative	Négative	Négative	Négative	Négative
929	M	23	France	Western Europe	Négative	Négative	Négative	Positive	Négative	Négative
930	M	23	Senegal	Sub-Saharan Africa	Négative	Positive	Négative	Positive	Négative	Négative
931	M	29	France	Western Europe	Négative	Négative	Négative	Positive	Négative	Négative
932	F	47	Hungary	Eastern Europe	Négative	Négative	Négative	Négative	Négative	Positive
933	M	33	France	Western Europe	Négative	Négative	Négative	Positive	Négative	Négative
934	F	19	France overseas	Central and South America	Négative	Négative	Négative	Négative	Négative	Négative
935	M	35	France	Western Europe	Négative	Négative	Négative	Positive	Négative	Négative
936	M	24	Morocco	Middle East, North Africa, and Greater Arabia	Négative	Négative	Négative	Positive	Négative	Négative
937	M	31	Algeria	Middle East, North Africa, and Greater Arabia	Négative	Négative	Négative	Positive	Négative	Négative
938	F	35	France	Western Europe	Négative	Négative	Négative	Négative	Négative	Négative
939	M	22	Italie	Western Europe	Négative	Négative	Négative	Positive	Négative	Négative
940	M	24	Morocco	Middle East, North Africa, and Greater Arabia	Négative	Négative	Négative	Positive	Négative	Négative
941	M	29	Morocco	Middle East, North Africa, and Greater Arabia	Négative	Négative	Négative	Positive	Négative	Négative
942	M	43	France	Western Europe	Négative	Négative	Positive	Positive	Négative	Négative
943	M	25	Tunisia	Middle East, North Africa, and Greater Arabia	Négative	Négative	Négative	Positive	Négative	Négative
944	M	23	Senegal	Sub-Saharan Africa	Négative	Négative	Négative	Positive	Négative	Positive
945	M	48	mali	Sub-Saharan Africa	Négative	Positive	Négative	Positive	Négative	Négative
946	M	39	roumanie	Eastern Europe	Négative	Négative	Négative	Positive	Négative	Négative
947	M	46	roumanie	Eastern Europe	Positive	Négative	Positive	Positive	Négative	Négative
948	M	27	Algeria	Middle East, North Africa, and Greater Arabia	Négative	Négative	Négative	Positive	Négative	Négative
949	M	22	France	Western Europe	Négative	Négative	Négative	Positive	Négative	Négative
950	M	21	France	Western Europe	Négative	Négative	Négative	Positive	Négative	Négative
951	M	28	Cote d'ivoire	Sub-Saharan Africa	Négative	Négative	Négative	Positive	Négative	Négative
952	M	44	Morocco	Middle East, North Africa, and Greater Arabia	Négative	Négative	Négative	Positive	Négative	Négative
953	M	27	France	Western Europe	Négative	Négative	Négative	Négative	Négative	Négative
954	M	36	congo	Sub-Saharan Africa	Négative	Négative	Négative	Positive	Négative	Négative
955	M	18	France	Western Europe	Négative	Négative	Négative	Négative	Négative	Négative
956	M	26	cap vert	Sub-Saharan Africa	Négative	Négative	Négative	Positive	Négative	Négative
957	M	21	Cote d'ivoire	Sub-Saharan Africa	Négative	Négative	Négative	Positive	Négative	Négative
958	M	37	Algeria	Middle East, North Africa, and Greater Arabia	Négative	Négative	Négative	Positive	Négative	Négative
959	M	32	Tunisia	Middle East, North Africa, and Greater Arabia	Négative	Négative	Négative	Positive	Négative	Négative
960	M	19	Algeria	Middle East, North Africa, and Greater Arabia	Négative	Négative	Négative	Positive	Négative	Négative
961	M	21	France	Western Europe	Négative	Négative	Négative	Négative	Négative	Négative
962	M	35	israel	Middle East, North Africa, and Greater Arabia	Négative	Négative	Négative	Positive	Négative	Négative
963	M	31	France	Western Europe	Négative	Négative	Négative	Négative	Négative	Négative
964	M	27	Algeria	Middle East, North Africa, and Greater Arabia	Négative	Négative	Négative	Positive	Négative	Négative
965	M	23	France	Western Europe	Négative	Négative	Négative	Négative	Négative	Négative
966	M	42	France	Western Europe	Négative	Négative	Négative	Positive	Négative	Négative
967	M	23	France	Western Europe	Négative	Négative	Négative	Négative	Négative	Négative
968	M	24	cameroun	Sub-Saharan Africa	Négative	Négative	Négative	Positive	Négative	Négative
969	F	49	Dominican Republic	Central and South America	Négative	Négative	Négative	Positive	Négative	Négative
970	M	44	Dominican Republic	Central and South America	Négative	Négative	Négative	Positive	Négative	Négative
971	M	23	Morocco	Middle East, North Africa, and Greater Arabia	Négative	Négative	Négative	Positive	Négative	Négative
972	M	32	Algeria	Middle East, North Africa, and Greater Arabia	Négative	Négative	Négative	Négative	Négative	Négative
973	M	28	roumanie	Eastern Europe	Négative	Négative	Négative	Négative	Négative	Positive
974	M	37	iran	Middle East, North Africa, and Greater Arabia	Négative	Négative	Négative	Positive	Négative	Positive
975	M	49	bulgarie	Eastern Europe	Négative	Positive	Négative	Positive	Négative	Négative
976	M	25	Colombia	Central and South America	Négative	Négative	Négative	Positive	Négative	Négative
977	F	45	bosnie herzegovine	Eastern Europe	Positive	Négative	Négative	Positive	Négative	Négative
978	F	18	bosnie herzegovine	Eastern Europe	Négative	Négative	Négative	Positive	Négative	Négative
979	M	28	France	Western Europe	Négative	Négative	Négative	Négative	Négative	Négative
980	M	54	israel	Middle East, North Africa, and Greater Arabia	Négative	Négative	Négative	Positive	Négative	Négative
981	M	28	Algeria	Middle East, North Africa, and Greater Arabia	Négative	Négative	Négative	Positive	Négative	Négative
982	M	21	France overseas	Central and South America	Négative	Négative	Négative	Positive	Négative	Négative
983	M	18	Algeria	Middle East, North Africa, and Greater Arabia	Négative	Négative	Négative	Positive	Négative	Négative
984	M	25	France	Western Europe	Négative	Négative	Négative	Négative	Négative	Négative
985	M	21	France	Western Europe	Négative	Négative	Négative	Négative	Négative	Négative
986	M	22	France	Western Europe	Négative	Négative	Négative	Positive	Négative	Négative
987	F	23	France overseas	Central and South America	Négative	Négative	Négative	Positive	Négative	Négative
988	M	19	France	Western Europe	Négative	Négative	Négative	Négative	Négative	Positive
989	M	29	Guinea	Sub-Saharan Africa	Négative	Positive	Négative	Négative	Négative	Négative
990	M	43	Cote d'ivoire	Sub-Saharan Africa	Négative	Négative	Négative	Positive	Négative	Négative
991	M	18	mali	Sub-Saharan Africa	Négative	Négative	Négative	Positive	Négative	Négative
992	M	20	France	Western Europe	Négative	Négative	Négative	Négative	Négative	Négative
993	M	30	France	Western Europe	Négative	Négative	Négative	Négative	Négative	Négative
994	M	28	France	Western Europe	Négative	Négative	Négative	Négative	Négative	Négative
995	M	30	France	Western Europe	Négative	Négative	Négative	Négative	Négative	Négative
996	M	19	France	Western Europe	Négative	Négative	Négative	Négative	Négative	Négative
997	M	37	roumanie	Eastern Europe	Négative	Négative	Négative	Positive	Négative	Négative
998	M	18	burkina faso	Sub-Saharan Africa	Négative	Négative	Négative	Positive	Négative	Négative
999	M	28	France	Western Europe	Négative	Négative	Négative	Positive	Négative	Négative
1000	M	26	France	Western Europe	Négative	Négative	Négative	Positive	Négative	Négative
1001	M	24	mali	Sub-Saharan Africa	Négative	Négative	Négative	Positive	Négative	Négative
1002	M	19	mali	Sub-Saharan Africa	Négative	Positive	Négative	Positive	Négative	Négative
1003	M	32	Cote d'ivoire	Sub-Saharan Africa	Négative	Négative	Négative	Positive	Négative	Négative
1004	M	20	France	Western Europe	Négative	Négative	Négative	Négative	Négative	Négative
1005	M	29	France	Western Europe	Négative	Négative	Négative	Négative	Négative	Négative
1006	M	18	France	Western Europe	Négative	Négative	Négative	Négative	Négative	Négative
1007	M	22	France	Western Europe	Négative	Négative	Négative	Négative	Négative	Négative
1008	M	24	Cote d'ivoire	Sub-Saharan Africa	Négative	Négative	Négative	Négative	Négative	Négative
1009	M	24	France	Western Europe	Négative	Négative	Négative	Positive	Négative	Négative
1010	M	20	France	Western Europe	Négative	Négative	Négative	Positive	Négative	Négative
1011	M	25	France	Western Europe	Négative	Négative	Négative	Positive	Négative	Négative
1012	M	28	France	Western Europe	Négative	Négative	Négative	Négative	Négative	Négative
1013	M	33	iraq	Middle East, North Africa, and Greater Arabia	Négative	Négative	Négative	Positive	Négative	Négative
1014	M	31	cameroun	Sub-Saharan Africa	Négative	Négative	Négative	Positive	Négative	Négative
1015	F	35	philippines	Asia	Négative	Négative	Négative	Négative	Négative	Négative
1016	M	43	roumanie	Eastern Europe	Négative	Négative	Négative	Positive	Négative	Négative
1017	M	23	roumanie	Eastern Europe	Négative	Négative	Négative	Positive	Négative	Négative
1018	M	67	Italie	Western Europe	Négative	Négative	Négative	Positive	Négative	Positive
1019	M	22	roumanie	Eastern Europe	Négative	Négative	Négative	Positive	Négative	Négative
1020	M	51	congo	Sub-Saharan Africa	Négative	Négative	Négative	Positive	Négative	Négative
1021	F	22	Dominican Republic	Central and South America	Négative	Négative	Négative	Négative	Négative	Négative
1022	F	60	roumanie	Eastern Europe	Négative	Négative	Négative	Positive	Négative	Négative
1023	F	37	mongolie	Asia	Négative	Négative	Négative	Positive	Négative	Négative
1024	M	39	France	Western Europe	Négative	Négative	Négative	Positive	Négative	Négative
1025	M	56	France	Western Europe	Négative	Négative	Négative	Négative	Négative	Négative
1026	M	24	suriname	Central and South America	Négative	Négative	Négative	Négative	Négative	Négative
1027	M	36	Netherlands	Western Europe	Négative	Négative	Négative	Négative	Négative	Négative
1028	M	58	France	Western Europe	Négative	Négative	Négative	Négative	Négative	Négative
1029	F	23	France	Western Europe	Négative	Négative	Négative	Négative	Négative	Négative
1030	M	18	portugal	Western Europe	Négative	Négative	Négative	Négative	Négative	Négative
1031	M	33	portugal	Western Europe	Négative	Négative	Négative	Positive	Négative	Positive
1032	M	33	France	Western Europe	Négative	Négative	Négative	Négative	Négative	Négative
1033	M	29	Central African Republic	Sub-Saharan Africa	Négative	Négative	Négative	Positive	Négative	Négative
1034	F	21	Colombia	Central and South America	Négative	Négative	Négative	Négative	Négative	Négative
1035	M	38	France	Western Europe	Négative	Négative	Négative	Négative	Négative	Négative
1036	M	41	France overseas	Sub-Saharan Africa	Négative	Négative	Négative	Négative	Négative	Positive
1037	M	41	roumanie	Eastern Europe	Négative	Négative	Négative	Positive	Négative	Négative
1038	M	24	Nigeria	Sub-Saharan Africa	Négative	Négative	Négative	Positive	Négative	Négative
1039	M	20	France	Western Europe	Négative	Négative	Négative	Négative	Négative	Négative
1040	M	24	Egypt	Middle East, North Africa, and Greater Arabia	Négative	Négative	Négative	Positive	Négative	Négative
1041	F	20	France overseas	Central and South America	Négative	Négative	Négative	Positive	Négative	Négative
1042	M	20	France	Western Europe	Négative	Négative	Négative	Négative	Négative	Négative
1043	M	66	France	Western Europe	Négative	Négative	Négative	Positive	Négative	Négative
1044	M	21	France	Western Europe	Négative	Négative	Négative	Négative	Négative	Négative
1045	M	18			Négative	Négative	Négative	Positive	Négative	Négative
1046	M	25	France	Western Europe	Négative	Négative	Négative	Positive	Négative	Négative
1047	M	33	Morocco	Middle East, North Africa, and Greater Arabia	Négative	Négative	Négative	Négative	Négative	Négative
1048	M	21	France	Western Europe	Négative	Négative	Négative	Négative	Négative	Négative
1049	M	25	soudan	Sub-Saharan Africa	Négative	Négative	Négative	Positive	Négative	Positive
1050	M	32	France	Western Europe	Négative	Négative	Négative	Négative	Négative	Négative
1051	M	28	Somalia	Sub-Saharan Africa	Positive	Négative	Négative	Positive	Négative	Négative
1052	M	34	France	Western Europe	Négative	Négative	Négative	Négative	Négative	Négative
1053	M	32	Algeria	Middle East, North Africa, and Greater Arabia	Négative	Négative	Négative	Positive	Négative	Négative
1054	M	48	France	Western Europe	Négative	Négative	Négative	Négative	Négative	Négative
1055	F	49	China	Asia	Négative	Négative	Négative	Positive	Négative	Négative
1056	M	23	Tunisia	Middle East, North Africa, and Greater Arabia	Négative	Négative	Négative	Positive	Négative	Négative
1057	M	32	Cote d'ivoire	Sub-Saharan Africa	Négative	Négative	Négative	Positive	Négative	Négative
1058	M	18	Algeria	Middle East, North Africa, and Greater Arabia	Négative	Négative	Négative	Positive	Négative	Négative
1059	M	26	France	Western Europe	Négative	Négative	Négative	Négative	Négative	Négative
1060	M	33	France	Western Europe	Négative	Négative	Négative	Positive	Négative	Négative
1061	M	23	cameroun	Sub-Saharan Africa	Négative	Négative	Négative	Positive	Négative	Négative
1062	M	29	bulgarie	Eastern Europe	Négative	Négative	Négative	Positive	Négative	Négative
1063	M	24	France	Western Europe	Négative	Négative	Négative	Négative	Négative	Négative
1064	M	29	France	Western Europe	Négative	Négative	Négative	Positive	Négative	Négative
1065	M	18	Cote d'ivoire	Sub-Saharan Africa	Négative	Négative	Négative	Positive	Négative	Négative
1066	M	40	soudan	Sub-Saharan Africa	Négative	Négative	Négative	Positive	Négative	Négative
1067	M	26	Morocco	Middle East, North Africa, and Greater Arabia	Négative	Négative	Négative	Positive	Négative	Négative
1068	M	38	Algeria	Middle East, North Africa, and Greater Arabia	Négative	Négative	Négative	Positive	Négative	Négative
1069	M	36	liban	Middle East, North Africa, and Greater Arabia	Négative	Négative	Négative	Positive	Négative	Négative
1070	M	18	Morocco	Middle East, North Africa, and Greater Arabia	Négative	Négative	Négative	Positive	Négative	Négative
1071	M	34	France	Western Europe	Négative	Négative	Négative	Négative	Négative	Négative
1072	M	29	France	Western Europe	Négative	Négative	Négative	Négative	Négative	Négative
1073	M	29	Central African Republic	Sub-Saharan Africa	Négative	Négative	Négative	Positive	Négative	Négative
1074	F	22	Brasil	Central and South America	Négative	Négative	Négative	Négative	Négative	Positive
1075	M	31	iraq	Middle East, North Africa, and Greater Arabia	Négative	Négative	Négative	Positive	Négative	Négative
1076	M	45	Morocco	Middle East, North Africa, and Greater Arabia	Négative	Négative	Négative	Positive	Négative	Positive
1077	M	21	Morocco	Middle East, North Africa, and Greater Arabia	Négative	Négative	Négative	Positive	Négative	Négative
1078	M	45	France	Western Europe	Négative	Négative	Positive	Positive	Négative	Négative
1079	M	24	France	Western Europe	Négative	Négative	Négative	Négative	Négative	Négative
1080	M	26	Algeria	Middle East, North Africa, and Greater Arabia	Négative	Négative	Négative	Positive	Equivoque	Négative
1081	M	47	France	Western Europe	Négative	Négative	Négative	Négative	Négative	Négative
1082	M	42	Algeria	Middle East, North Africa, and Greater Arabia	Négative	Négative	Négative	Positive	Négative	Négative
1083	F	48	China	Asia	Négative	Négative	Négative	Positive	Négative	Négative
1084	F	60	China	Asia	Négative	Positive	Négative	Positive	Négative	Négative
1085	M	40	Morocco	Middle East, North Africa, and Greater Arabia	Négative	Négative	Négative	Positive	Négative	Négative
1086	M	37	Morocco	Middle East, North Africa, and Greater Arabia	Négative	Négative	Négative	Positive	Négative	Négative
1087	M	27	Tunisia	Middle East, North Africa, and Greater Arabia	Négative	Négative	Négative	Positive	Négative	Négative
1088	M	41	Saudi Arabia	Middle East, North Africa, and Greater Arabia	Négative	Négative	Négative	Positive	Négative	Négative
1089	M	31	France	Western Europe	Négative	Négative	Négative	Positive	Négative	Négative
1090	M	29	Algeria	Middle East, North Africa, and Greater Arabia	Négative	Négative	Négative	Positive	Négative	Négative
1091	M	30	France	Western Europe	Négative	Négative	Négative	Négative	Négative	Négative
1092	M	37	France	Western Europe	Négative	Négative	Négative	Négative	Négative	Négative
1093	M	23	Egypt	Middle East, North Africa, and Greater Arabia	Négative	Négative	Négative	Positive	Négative	Négative
											0
